# Supplementary material for: Late-acting self-incompatibility in Asimina triloba: implications for the evolution of self-incompatibility in angiosperms
Source: BMC Plant Biol. 2025 Dec 10;26:77. doi: 10.1186/s12870-025-07681-6 (PMC12802289; doi:10.1186/s12870-025-07681-6)
Supplement: Supplementary file 1 — Supplementary Material 1: Table S1. Genes associated with embryo development in Arabidopsis thaliana and potential candidates for LSI identified in Theobroma cacao. [file 12870_2025_7681_MOESM1_ESM.xlsx]

## Sheet: Table S1
Table S1. Genes associated with embryo development in Arabidopsis thaliana and potential candidates for LSI identified in Theobroma cacao
	Asimina triloba		Arabidopsis thaliana					Theobroma cacao
Function	ID		ID	Name	Full name/family protein	Reference		Tc_id	Putative funtion	Reference
S-locus and Hybrid incompatiblity
	4,15augustus_masked-Astri105C4-processed-gene-47.16-mRNA-1		AT1G65330	AGL37; PHERES1		Josefsson, C., Dilkes, B., Comai, L., 2006. Parent-Dependent Loss of Gene Silencing during Interspecies Hybridization. Curr. Biol. 16. https://doi.org/10.1016/j.cub.2006.05.045	.
	15maker-Astri105C5-snap-gene-928.41-mRNA-1		AT2G20160	MEIDOS		Josefsson, C., Dilkes, B., Comai, L., 2006. Parent-Dependent Loss of Gene Silencing during Interspecies Hybridization. Curr. Biol. 16. https://doi.org/10.1016/j.cub.2006.05.045	.
	15maker-Astri105C4-snap-gene-219.1-mRNA-1 gene=maker-Astri105C4-snap-gene-219.1 seq_id=Astri105C4 type=cds		AT1G02580	MEA	MEDEA	Grossniklaus, U., Vielle-Calzada, J.P., Hoeppner, M.A., Gagliano, W.B., 1998. Maternal control of embryogenesis by MEDEA, a Polycomb group gene in Arabidopsis. Science (80-. ). 280. https://doi.org/10.1126/science.280.5362.446	.
	4,8,15maker-Astri105C2-snap-gene-16.70-mRNA-1		AT4G21390		S-locus lectin protein kinase family protein	Tang C, Toomajian C, Sherman-Broyles S, Plagnol V, Guo Y-L, Hu TT, Clark RM, Nasrallah JB, Weigel D, Nordborg M. 2007. The Evolution of Selfing in Arabidopsis thaliana. Science 317.	.
Fertilization
	15maker-Astri105C4-snap-gene-74.39-mRNA-1		AT4G11720	GCS1; HAP2	GENERATIVE CELL-SPECIFIC 1;HAP2;HAPLESS 2	Mori 2005 GENERATIVE CELL SPECIFIC 1 is essential for angiosperm fertilization DOI: 10.1038/ncb1345	.
	4augustus_masked-Astri105C5-processed-gene-787.37-mRNA-1		AT1G76750	EC1.1	EGG CELL 1.1	Sprunck S, Rademacher S, Vogler F, Gheyselinck J, Grossniklaus U, Dresselhaus T. 2012. Egg cell-secreted EC1 triggers sperm cell activation during double fertilization. Science 338, 1093–1097.	.
	4augustus_masked-Astri105C5-processed-gene-787.37-mRNA-1		AT2G21740	EC1.2	EGG CELL 1.2	Sprunck S, Rademacher S, Vogler F, Gheyselinck J, Grossniklaus U, Dresselhaus T. 2012. Egg cell-secreted EC1 triggers sperm cell activation during double fertilization. Science 338, 1093–1097.	.
	4augustus_masked-Astri105C5-processed-gene-787.37-mRNA-1		AT2G21750	EC1.3	EGG CELL 1.3	Sprunck S, Rademacher S, Vogler F, Gheyselinck J, Grossniklaus U, Dresselhaus T. 2012. Egg cell-secreted EC1 triggers sperm cell activation during double fertilization. Science 338, 1093–1097.	.
	4augustus_masked-Astri105C5-processed-gene-787.37-mRNA-1		AT4G39340	EC1.4	EGG CELL 1.4	Sprunck S, Rademacher S, Vogler F, Gheyselinck J, Grossniklaus U, Dresselhaus T. 2012. Egg cell-secreted EC1 triggers sperm cell activation during double fertilization. Science 338, 1093–1097.	.
	maker-Astri105C5-augustus-gene-787.9-mRNA-1		AT5G64720	EC1.5	EGG CELL 1.5	Sprunck S, Rademacher S, Vogler F, Gheyselinck J, Grossniklaus U, Dresselhaus T. 2012. Egg cell-secreted EC1 triggers sperm cell activation during double fertilization. Science 338, 1093–1097.	.
	15augustus_masked-Astri105C1-processed-gene-11.59-mRNA-1		AT5G61230	ANK6	ANKYRIN REPEAT PROTEIN 6	Yu 2010 ANK6, a mitochondrial ankyrin repeat protein, is required for male-female gamete recognition in Arabidopsis thaliana	.
	maker-Astri105C7-augustus-gene-1613.5-mRNA-1		AT5G24120	SIG5	SIGMA FACTOR 5	Yu 2010 ANK6, a mitochondrial ankyrin repeat protein, is required for male-female gamete recognition in Arabidopsis thaliana	.
			AT5G49150	GEX2	GAMETE EXPRESSED 2	Mori 2014 Gamete attachment requires GEX2 for successful fertilization in Arabidopsis. Curr Biol. 2014:24(2):170–175. https://doi.org/10.1016/j.cub.2013.11.030	.
	15augustus_masked-Astri105C5-processed-gene-909.14-mRNA-1		AT3G21520	DMP1	DUF679 DOMAIN MEMBRANE PROTEIN 1	Cyprys 2019 Gamete fusion is facilitated by two sperm cell-expressed DUF679 membrane proteins Nature plants	.
	15augustus_masked-Astri105C5-processed-gene-909.14-mRNA-1		AT3G21550	DMP2	DUF679 DOMAIN MEMBRANE PROTEIN 2	Cyprys 2019 Gamete fusion is facilitated by two sperm cell-expressed DUF679 membrane proteins Nature plants	.
	15maker-Astri105C3-snap-gene-991.11-mRNA-1		AT4G24310	DMP3	DUF679 DOMAIN MEMBRANE PROTEIN 3	Cyprys 2019 Gamete fusion is facilitated by two sperm cell-expressed DUF679 membrane proteins Nature plants	.
	maker-Astri105C7-snap-gene-1161.15-mRNA-1		AT4G18425	DMP4	DUF679 DOMAIN MEMBRANE PROTEIN 4	Cyprys 2019 Gamete fusion is facilitated by two sperm cell-expressed DUF679 membrane proteins Nature plants	.
	15maker-Astri105C3-snap-gene-991.11-mRNA-1		AT3G02430	DMP5	DUF679 DOMAIN MEMBRANE PROTEIN 5	Cyprys 2019 Gamete fusion is facilitated by two sperm cell-expressed DUF679 membrane proteins Nature plants	.
	maker-Astri105C7-snap-gene-1161.15-mRNA-1		AT5G46090	DMP6	DUF679 DOMAIN MEMBRANE PROTEIN 6	Cyprys 2019 Gamete fusion is facilitated by two sperm cell-expressed DUF679 membrane proteins Nature plants	.
	maker-Astri105C7-snap-gene-1161.15-mRNA-1		AT4G28485	DMP7	DUF679 DOMAIN MEMBRANE PROTEIN 7	Cyprys 2019 Gamete fusion is facilitated by two sperm cell-expressed DUF679 membrane proteins Nature plants	..
	maker-Astri105C7-snap-gene-1161.15-mRNA-1		AT1G09157	DMP8	DUF679 DOMAIN MEMBRANE PROTEIN 8	Cyprys 2019 Gamete fusion is facilitated by two sperm cell-expressed DUF679 membrane proteins Nature plants	.
	maker-Astri105C7-snap-gene-1161.15-mRNA-1		AT5G39650	DMP9	DUF679 DOMAIN MEMBRANE PROTEIN 9	Cyprys 2019 Gamete fusion is facilitated by two sperm cell-expressed DUF679 membrane proteins Nature plants	.
Early embryogenesis
	15maker-Astri105C7-snap-gene-717.12-mRNA-1		AT1G04550	BDL, IAA12	Bondelos	Hamann, T., Benkova, E., Bäurle, I., Kientz, M., Jürgens, G., 2002. The Arabidopsis BODENLOS gene encodes an auxin response protein inhibiting MONOPTEROS-mediated embryo patterning. Genes Dev. 16, 1610–5. https://doi.org/10.1101/gad.229402	.
	15maker-Astri105C4-snap-gene-296.23-mRNA-1		AT4G35230.1	BRSK1	BRASSINOSTEROID-SIGNALING KINASE 1	Neu, A., Eilbert, E., Asseck, L.Y., Slane, D., Henschen, A., Wang, K., Bürgel, P., Hildebrandt, M., Musielak, T.J., Kolb, M., Lukowitz, W., Grefen, C., Bayer, M., 2019. Constitutive signaling activity of a receptor-associated protein links fertilization with embryonic patterning in Arabidopsis thaliana. Proc. Natl. Acad. Sci. U. S. A. 116. https://doi.org/10.1073/pnas.1815866116	.
	15maker-Astri105C6-snap-gene-63.25-mRNA-1		AT4G35230.1	BRSK1	BRASSINOSTEROID-SIGNALING KINASE 1	Neu, A., Eilbert, E., Asseck, L.Y., Slane, D., Henschen, A., Wang, K., Bürgel, P., Hildebrandt, M., Musielak, T.J., Kolb, M., Lukowitz, W., Grefen, C., Bayer, M., 2019. Constitutive signaling activity of a receptor-associated protein links fertilization with embryonic patterning in Arabidopsis thaliana. Proc. Natl. Acad. Sci. U. S. A. 116. https://doi.org/10.1073/pnas.1815866116	.
	15snap_masked-Astri105C1-processed-gene-879.14-mRNA-1		AT5G46570.1	BRSK2	BRASSINOSTEROID-SIGNALING KINASE 2	Neu, A., Eilbert, E., Asseck, L.Y., Slane, D., Henschen, A., Wang, K., Bürgel, P., Hildebrandt, M., Musielak, T.J., Kolb, M., Lukowitz, W., Grefen, C., Bayer, M., 2019. Constitutive signaling activity of a receptor-associated protein links fertilization with embryonic patterning in Arabidopsis thaliana. Proc. Natl. Acad. Sci. U. S. A. 116. https://doi.org/10.1073/pnas.1815866116	.
			AT1G10747	ESF1.1	Embryo Surrounding Factor 1.1	Costa, L.M., Marshall, E., Tesfaye, M., Silverstein, K.A.T., Mori, M., Umetsu, Y., Otterbach, S.L., Papareddy, R., Dickinson, H.G., Boutiller, K., VandenBosch, K.A., Ohki, S., Gutierrez-Marcos, J.F., 2014. Central cell-derived peptides regulate early embryo patterning in flowering plants. Science (80-. ). 344. https://doi.org/10.1126/science.1243005	.
			AT1G10745	ESF1.2	Embryo Surrounding Factor 1.2	Costa, L.M., Marshall, E., Tesfaye, M., Silverstein, K.A.T., Mori, M., Umetsu, Y., Otterbach, S.L., Papareddy, R., Dickinson, H.G., Boutiller, K., VandenBosch, K.A., Ohki, S., Gutierrez-Marcos, J.F., 2014. Central cell-derived peptides regulate early embryo patterning in flowering plants. Science (80-. ). 344. https://doi.org/10.1126/science.1243005	.
	15maker-Astri105C4-augustus-gene-897.4-mRNA-1		AT1G10717	ESF1.3	Embryo Surrounding Factor 1.3	Costa, L.M., Marshall, E., Tesfaye, M., Silverstein, K.A.T., Mori, M., Umetsu, Y., Otterbach, S.L., Papareddy, R., Dickinson, H.G., Boutiller, K., VandenBosch, K.A., Ohki, S., Gutierrez-Marcos, J.F., 2014. Central cell-derived peptides regulate early embryo patterning in flowering plants. Science (80-. ). 344. https://doi.org/10.1126/science.1243005	.
	15maker-Astri105C5-augustus-gene-62.1-mRNA-1		AT2G38280	FAC1	Embryonic Factor 1	Xu, J., Zhang, H.Y., Xie, C.H., Xue, H.W., Dijkhuis, P., Liu, C.M., 2005. EMBRYONIC FACTOR 1 encodes an AMP deaminase and is essential for the zygote to embryo transition in Arabidopsis. Plant J. 42. https://doi.org/10.1111/j.1365-313X.2005.02411.x	.
	maker-Astri105C5-augustus-gene-1029.5-mRNA-1		AT1G13800	FAC19	Embryonic Factor 19	Yu, D., Jiang, L., Gong, H., Liu, C.M., 2012. EMBRYONIC FACTOR 19 encodes a pentatricopeptide repeat protein that is essential for the initiation of zygotic embryogenesis in Arabidopsis. J. Integr. Plant Biol. 54. https://doi.org/10.1111/j.1744-7909.2011.01089.x	.
	maker-Astri105C5-augustus-gene-884.6-mRNA-1		AT5G18580	FS	FASS, Embryo Defective 40	Torres-Ruiz, R.A., Jürgens, G., 1994. Mutations in the FASS gene uncouple pattern formation and morphogenesis in Arabidopsis development. Development 120. https://doi.org/10.1242/dev.120.10.2967	.
	15maker-Astri105C3-augustus-gene-953.52-mRNA-1		AT5G62270	GCD1	Gamete Cell Defective 1	Wu, J.J., Peng, X.B., Li, W.W., He, R., Xin, H.P., Sun, M.X., 2012. Mitochondrial GCD1 Dysfunction Reveals Reciprocal Cell-to-Cell Signaling during the Maturation of Arabidopsis Female Gametes. Dev. Cell 23. https://doi.org/10.1016/j.devcel.2012.09.011	.
	15maker-Astri105C2-snap-gene-1.20-mRNA-1		AT1G13980	GN	GNOM, Embryo Defective 30	Mayer, U., Büttner, G., Jürgens, G., 1993. Apical-basal pattern formation in the Arabidopsis embryo: Studies on the role of the gnom gene. Development 117. https://doi.org/10.1242/dev.117.1.149	.
	maker-Astri105C2-snap-gene-358.31-mRNA-1		AT1G13980	GN	GNOM, Embryo Defective 30	Mayer, U., Büttner, G., Jürgens, G., 1993. Apical-basal pattern formation in the Arabidopsis embryo: Studies on the role of the gnom gene. Development 117. https://doi.org/10.1242/dev.117.1.149	.
	maker-Astri105C2-snap-gene-358.29-mRNA-1		AT1G13980	GN	GNOM, Embryo Defective 30	Mayer, U., Büttner, G., Jürgens, G., 1993. Apical-basal pattern formation in the Arabidopsis embryo: Studies on the role of the gnom gene. Development 117. https://doi.org/10.1242/dev.117.1.149	.
	maker-Astri105C2-snap-gene-358.28-mRNA-1		AT1G13980	GN	GNOM, Embryo Defective 30	Mayer, U., Büttner, G., Jürgens, G., 1993. Apical-basal pattern formation in the Arabidopsis embryo: Studies on the role of the gnom gene. Development 117. https://doi.org/10.1242/dev.117.1.149	.
	maker-Astri105C4-snap-gene-278.38-mRNA-1		AT1G13980.1	GN	GNOM, Embryo Defective 30	Mayer 1993 Apical-basal pattern formation in the Arabidopsis embryo: studies on the role of the gnom gene	.
	15maker-Astri105C5-augustus-gene-1070.52-mRNA-1		AT1G13980.1	GNOM	GNOM, Embryo Defective 30	Mayer, U., Büttner, G., Jürgens, G., 1993. Apical-basal pattern formation in the Arabidopsis embryo: Studies on the role of the gnom gene. Development 117. https://doi.org/10.1242/dev.117.1.149	.
	15maker-Astri105C1-snap-gene-1006.24-mRNA-1		AT5G53040	GRD	Grounded, RWP-RK-type	Jeong, S., Palmer, T.M., Lukowitz, W., 2011. The RWP-RK factor GROUNDED promotes embryonic polarity by facilitating YODA MAP kinase signaling. Curr. Biol. 21. https://doi.org/10.1016/j.cub.2011.06.049	.
	15augustus_masked-Astri105C5-processed-gene-950.3-mRNA-1		AT1G73360.1	HDG11	HOMEODOMAIN GLABROUS 11	Ueda, M., Aichinger, E., Gong, W., Groot, E., Verstraeten, I., Vu, L.D., De Smet, I., Higashiyama, T., Umeda, M., Laux, T., 2017. Transcriptional integration of paternal and maternal factors in the Arabidopsis zygote. Genes Dev. 31. https://doi.org/10.1101/gad.292409.116	.
	15maker-Astri105C6-snap-gene-813.19-mRNA-1		AT1G73360.1	HDG11	HOMEODOMAIN GLABROUS 11	Ueda, M., Aichinger, E., Gong, W., Groot, E., Verstraeten, I., Vu, L.D., De Smet, I., Higashiyama, T., Umeda, M., Laux, T., 2017. Transcriptional integration of paternal and maternal factors in the Arabidopsis zygote. Genes Dev. 31. https://doi.org/10.1101/gad.292409.116	.
	15maker-Astri105C5-snap-gene-3.13-mRNA-1		AT2G18510.1	JANUS	EMBRYO DEFECTIVE 2444	Xiong, F., Liu, H.H., Duan, C.Y., Zhang, B.K., Wei, G., Zhang, Y., Li, S., 2019. Arabidopsis JANUS Regulates Embryonic Pattern Formation through Pol II-Mediated Transcription of WOX2 and PIN7. iScience 19. https://doi.org/10.1016/j.isci.2019.09.004	.
	snap_masked-Astri105C8-processed-gene-139.14-mRNA-1		AT2G18510.1	JANUS	EMBRYO DEFECTIVE 2444	Xiong, F., Liu, H.H., Duan, C.Y., Zhang, B.K., Wei, G., Zhang, Y., Li, S., 2019. Arabidopsis JANUS Regulates Embryonic Pattern Formation through Pol II-Mediated Transcription of WOX2 and PIN7. iScience 19. https://doi.org/10.1016/j.isci.2019.09.004	.
	8,15maker-Astri105C7-snap-gene-95.2-mRNA-1		AT1G44900.1	MCM2	MINICHROMOSOME MAINTENANCE 2	Ni, D.A., Sozzani, R., Blanchet, S., Domenichini, S., Reuzeau, C., Cella, R., Bergounioux, C., Raynaud, C., 2009. The Arabidopsis MCM2 gene is essential to embryo development and its over-expression alters root meristem function. New Phytol. 184. https://doi.org/10.1111/j.1469-8137.2009.02961.x	.
	15maker-Astri105C1-snap-gene-297.16-mRNA-1		AT1G19850	MP	Monopteros, ARF5	Hamann, T., Benkova, E., Bäurle, I., Kientz, M., Jürgens, G., 2002. The Arabidopsis BODENLOS gene encodes an auxin response protein inhibiting MONOPTEROS-mediated embryo patterning. Genes Dev. 16, 1610–5. https://doi.org/10.1101/gad.229402	.
	15maker-Astri105C3-snap-gene-908.67-mRNA-1		AT1G23080	PIN7	Pin-Formed 7	Robert, H.S., Park, C., Gutièrrez, C.L., Wójcikowska, B., Pěnčík, A., Novák, O., Chen, J., Grunewald, W., Dresselhaus, T., Friml, J., Laux, T., 2018. Maternal auxin supply contributes to early embryo patterning in Arabidopsis. Nat. Plants. https://doi.org/10.1038/s41477-018-0204-z	.
	15maker-Astri105C3-augustus-gene-907.18-mRNA-1		AT1G23080	PIN7	Pin-Formed 7	Friml, J., Vieten, A., Sauer, M., Weijers, D., Schwarz, H., Hamann, T., Offringa, R., Jürgens, G., 2003. Efflux-dependent auxin gradients establish the apical-basal axis of Arabidopsis. Nature 426. https://doi.org/10.1038/nature02085	.
	8, 15maker-Astri105C7-snap-gene-151.3-mRNA-1		AT3G12280.1	RBR1	Retinoblastoma-related protein 1	Gutzat, R., Borghi, L., Fütterer, J., Bischof, S., Laizet, Y., Hennig, L., Feil, R., Lunn, J., Gruissem, W., 2011. Retinoblastoma-related protein controls the transition to autotrophic plant development. Development 138. https://doi.org/10.1242/dev.060830	.
	15maker-Astri105C6-snap-gene-63.25-mRNA-1		AT2G17090	SSP	Short Suspensor	Bayer, M., Nawy, T., Giglione, C., Galli, M., Meinnel, T., Lukowitz, W., 2009. Paternal Control of Embryonic Patterning in Arabidopsis thaliana. Science (80-. ). 323, 1485–1488.	.
	15maker-Astri105C7-augustus-gene-1342.36-mRNA-1		AT5G59340	WOX2	Wuschel Related Homeobox protein 2	Haecker A, Gross-Hardt R, Geiges B, Sarkar A, Breuninger H, Herrmann M, Laux T. 2004. Expression dynamics of WOX genes mark cell fate decisions during early embryonic patterning in Arabidopsis thaliana. Development 131: 657–668.	.
	8maker-Astri105C7-snap-gene-1112.11-mRNA-1		AT5G45980	WOX8	Wuschel Related Homeobox protein 8	Haecker A, Gross-Hardt R, Geiges B, Sarkar A, Breuninger H, Herrmann M, Laux T. 2004. Expression dynamics of WOX genes mark cell fate decisions during early embryonic patterning in Arabidopsis thaliana. Development 131: 657–668.	.
	8maker-Astri105C7-snap-gene-1112.11-mRNA-1		AT2G33880	WOX9	Wuschel Related Homeobox protein 9	Haecker A, Gross-Hardt R, Geiges B, Sarkar A, Breuninger H, Herrmann M, Laux T. 2004. Expression dynamics of WOX genes mark cell fate decisions during early embryonic patterning in Arabidopsis thaliana. Development 131: 657–668.	.
	15maker-Astri105C7-snap-gene-970.37-mRNA-1		AT5G56270	WRKY2	WRKY DNA-Binding Protein 2	Ueda, M., Zhang, Z., Laux, T., 2011. Transcriptional Activation of Arabidopsis Axis Patterning Genes WOX8/9 Links Zygote Polarity to Embryo Development. Dev. Cell 20. https://doi.org/10.1016/j.devcel.2011.01.009	.
	15maker-Astri105C8-snap-gene-2.25-mRNA-1		AT5G56270	WRKY2	WRKY DNA-Binding Protein 2	Ueda, M., Zhang, Z., Laux, T., 2011. Transcriptional Activation of Arabidopsis Axis Patterning Genes WOX8/9 Links Zygote Polarity to Embryo Development. Dev. Cell 20. https://doi.org/10.1016/j.devcel.2011.01.009	.
	15maker-Astri105C8-augustus-gene-344.27-mRNA-1		AT1G13960.1	WRKY4	WRKY DNA-Binding Protein 4
	15maker-Astri105C5-augustus-gene-1065.6-mRNA-1		AT1G63700	YDA	YODA	Lukowitz, W., Roeder, A., Parmenter, D., Somerville, C., 2004. A MAPKK Kinase Gene Regulates Extra-Embryonic Cell Fate in Arabidopsis. Cell 116. https://doi.org/10.1016/S0092-8674(03)01067-5	.
	15maker-Astri105C5-augustus-gene-1065.6-mRNA-1		AT1G63700.1	YDA	YODA	Ueda, M., Aichinger, E., Gong, W., Groot, E., Verstraeten, I., Vu, L.D., De Smet, I., Higashiyama, T., Umeda, M., Laux, T., 2017. Transcriptional integration of paternal and maternal factors in the Arabidopsis zygote. Genes Dev. 31. https://doi.org/10.1101/gad.292409.116	.
	15maker-Astri105C3-augustus-gene-978.8-mRNA-1		AT2G01210.1	ZAR1	Zygotic arrest 1	Yu T-Y, Shi D-Q, Jia P-F, Tang J, Li H-J, Liu J, et al. (2016) The Arabidopsis Receptor Kinase ZAR1 Is Required for Zygote Asymmetric Division and Its Daughter Cell Fate. PLoS Genet 12(3): e1005933. doi:10.1371/journal.pgen.1005933	.
	15maker-Astri105C6-snap-gene-179.10-mRNA-1		AT2G01210.1	ZAR1	Zygotic arrest 1	Yu, T.Y., Shi, D.Q., Jia, P.F., Tang, J., Li, H.J., Liu, J., Yang, W.C., 2016. The Arabidopsis Receptor Kinase ZAR1 Is Required for Zygote Asymmetric Division and Its Daughter Cell Fate. PLoS Genet. 12. https://doi.org/10.1371/journal.pgen.1005933	.
	4,15maker-Astri105C1-augustus-gene-238.11-mRNA-1		AT5G59440	ZEU1	Zygote Stage Zeus 1	Ronceret, A., Gadea-Vacas, J., Guilleminot, J., Lincker, F., Delorme, V., Lahmy, S., Pelletier, G., Chabouté, M.E., Devic, M., 2008. The first zygotic division in Arabidopsis requires de novo transcription of thymidylate kinase. Plant J. 53. https://doi.org/10.1111/j.1365-313X.2007.03372.x	.
	15maker-Astri105C6-snap-gene-274.48-mRNA-1		AT3G05870	ZYG1	Zygote Arrest 1	Guo, L., Jiang, L., Zhang, Y., Lu, X.L., Xie, Q., Weijers, D., Liu, C.M., 2016. The anaphase-promoting complex initiates zygote division in Arabidopsis through degradation of cyclin B1. Plant J. 86. https://doi.org/10.1111/tpj.13158	.
Endosperm development							.
	augustus_masked-Astri105C4-processed-gene-47.16-mRNA-1		AT5G48670	AGL80	AGAMOUS-LIKE 80/MAD box family	Portereiko, M.F., Lloyd, A., Steffen, J.G., Punwani, J.A., Otsuga, D., Drews, G.N., 2006. AGL80 is required for central cell and endosperm development in Arabidopsis. Plant Cell 18. https://doi.org/10.1105/tpc.106.040824	.
	15maker-Astri105C3-snap-gene-862.1-mRNA-1		AT5G04560	DME	DEMETER	Portereiko, M.F., Lloyd, A., Steffen, J.G., Punwani, J.A., Otsuga, D., Drews, G.N., 2006. AGL80 is required for central cell and endosperm development in Arabidopsis. Plant Cell 18. https://doi.org/10.1105/tpc.106.040824	.
	15maker-Astri105C7-snap-gene-1254.44-mRNA-1		AT1G22015	DD46, GALT8		Portereiko, M.F., Lloyd, A., Steffen, J.G., Punwani, J.A., Otsuga, D., Drews, G.N., 2006. AGL80 is required for central cell and endosperm development in Arabidopsis. Plant Cell 18. https://doi.org/10.1105/tpc.106.040824	.
	15maker-Astri105C3-augustus-gene-1059.20-mRNA-1		AT2G35670	FIS2	FIS-PRC2	Portereiko, M.F., Lloyd, A., Steffen, J.G., Punwani, J.A., Otsuga, D., Drews, G.N., 2006. AGL80 is required for central cell and endosperm development in Arabidopsis. Plant Cell 18. https://doi.org/10.1105/tpc.106.040824	.
	maker-Astri105C8-augustus-gene-331.19-mRNA-1		AT5G60440	AGL62	AGAMOUS-LIKE 62/MAD box family	Kang, I.H., Steffen, J.G., Portereiko, M.F., Lloyd, A., Drews, G.N., 2008. The AGL62 MADS domain protein regulates cellularization during endosperm development in Arabidopsis. Plant Cell 20. https://doi.org/10.1105/tpc.107.055137	.
	15maker-Astri105C2-snap-gene-498.11-mRNA-1		AT3G20740	FIE/FIE1/FIS3	FERTILIZATION-INDEPENDENT ENDOSPERM/FIS-PRC2	Ohad N, Yadegari R, Margossian L, Hannon M, Michaeli D, Harada JJ, Goldberg RB, Fischer RL. 1999. Mutations in FIE, a WD polycomb group gene, allow endosperm development without fertilization. Plant Cell 11.	.
	15maker-Astri105C2-snap-gene-95.23-mRNA-1		AT5G58230	MEE70	MATERNAL EFFECT EMBRYO ARREST 70/FIS-PRC2	Köhler, C., Hennig, L., Bouveret, R., Gheyselinck, J., Grossniklaus, U., Gruissem, W., 2003. Arabidopsis MSI1 is a component of the MEA/FIE Polycomb group complex and required for seed development. EMBO J. 22. https://doi.org/10.1093/emboj/cdg444	.
	15maker-Astri105C4-augustus-gene-136.15-mRNA-1		AT1G48910	YUC10	YUCCA 10	Figueiredo, D.D., Köhler, C., 2018. Auxin: A molecular trigger of seed development. Genes Dev. https://doi.org/10.1101/gad.312546.118	.
	15maker-Astri105C3-augustus-gene-927.0-mRNA-1		AT1G23320	TAR1	TRYPTOPHAN AMINOTRANSFERASE RELATED 1	Figueiredo, D.D., Köhler, C., 2018. Auxin: A molecular trigger of seed development. Genes Dev. https://doi.org/10.1101/gad.312546.118	.
	15maker-Astri105C5-snap-gene-842.14-mRNA-1		AT4G02060	PRL	PROLIFERA	Springer, P.S., Holding, D.R., Groover, A., Yordan, C., Martienssen, R.A., 2000. The essential Mcm7 protein PROLIFERA is localized to the nucleus of dividing cells during the G1 phase and is required maternally for early Arabidopsis development. Development 127. https://doi.org/10.1242/dev.127.9.1815	.
ARGONAUTE
	15maker-Astri105C4-snap-gene-183.23-mRNA-1		AT1G48410	AGO1	ARGONAUTE1	Jullien PE, Schröder JA, Bonnet DMV, Pumplin N, Voinnet O. 2022. Asymmetric expression of Argonautes in reproductive tissues. Plant Physiology 188: 38–43.	.
	15maker-Astri105C2-snap-gene-257.16-mRNA-1		AT1G31280	AGO2	ARGONAUTE2	Jullien PE, Grob S, Marchais A, Pumplin N, Chevalier C, Bonnet DMV, Otto C, Schott G, Voinnet O. 2020. Functional characterization of Arabidopsis ARGONAUTE 3 in reproductive tissues. Plant Journal 103: 1796–1809.	.
	15maker-Astri105C2-snap-gene-257.16-mRNA-1		AT1G31290	AGO3	ARGONAUTE3	Jullien PE, Grob S, Marchais A, Pumplin N, Chevalier C, Bonnet DMV, Otto C, Schott G, Voinnet O. 2020. Functional characterization of Arabidopsis ARGONAUTE 3 in reproductive tissues. Plant Journal 103: 1796–1809.	.
	15maker-Astri105C6-snap-gene-335.3-mRNA-1		AT2G27040	AGO4	ARGONAUTE4	Jullien PE, Schröder JA, Bonnet DMV, Pumplin N, Voinnet O. 2022. Asymmetric expression of Argonautes in reproductive tissues. Plant Physiology 188: 38–43.	.
	15maker-Astri105C6-snap-gene-335.3-mRNA-1		AT2G27880	AGO5	ARGONAUTE5	Bradamante, G., Nguyen, V.H., Incarbone, M., Meir, Z., Bente, H., Donà, M., Lettner, N., Scheid, O.M., Gutzat, R., 2024. Two ARGONAUTE proteins loaded with transposon-derived small RNAs are associated with the reproductive cell lineage in Arabidopsis. Plant Cell 36. https://doi.org/10.1093/plcell/koad295	.
	15maker-Astri105C6-snap-gene-335.3-mRNA-1		AT2G32940	AGO6	ARGONAUTE6	Jullien PE, Schröder JA, Bonnet DMV, Pumplin N, Voinnet O. 2022. Asymmetric expression of Argonautes in reproductive tissues. Plant Physiology 188: 38–43.	.
	15maker-Astri105C6-snap-gene-335.3-mRNA-1		AT1G69440	AGO7	ARGONAUTE7	Jullien PE, Schröder JA, Bonnet DMV, Pumplin N, Voinnet O. 2022. Asymmetric expression of Argonautes in reproductive tissues. Plant Physiology 188: 38–43.	.
	15maker-Astri105C1-snap-gene-84.19-mRNA-1		AT5G21030	AGO8	ARGONAUTE8	Jullien PE, Schröder JA, Bonnet DMV, Pumplin N, Voinnet O. 2022. Asymmetric expression of Argonautes in reproductive tissues. Plant Physiology 188: 38–43.	.
	15maker-Astri105C7-augustus-gene-1362.32-mRNA-1		AT5G21150	AGO9	ARGONAUTE9	Bradamante, G., Nguyen, V.H., Incarbone, M., Meir, Z., Bente, H., Donà, M., Lettner, N., Scheid, O.M., Gutzat, R., 2024. Two ARGONAUTE proteins loaded with transposon-derived small RNAs are associated with the reproductive cell lineage in Arabidopsis. Plant Cell 36. https://doi.org/10.1093/plcell/koad295	.
	maker-Astri105C1-snap-gene-67.28-mRNA-1		AT5G43810	AGO10	ARGONAUTE10	Hinze, A., Tucker, M.R., Hinze, A., Tucker, E.J., Takada, S., Jurgens, G., Laux, T., 2008. Vascular signalling mediated by ZWILLE potentiates WUSCHEL function during shoot meristem stem cell development in the Arabidopsis embryo. Development 135, 2839–2843.	.
	8,15maker-Astri105C8-snap-gene-90.48-mRNA-1			AGO16	ARGONAUTE16		.
Candidates LSI							.
	15maker-Astri105C6-augustus-gene-21.1-mRNA-1		AT5G65700	BAM1	BARELY ANY MERISTEM 1	DeYoung BJ, Bickle KL, Schrage KJ, Muskett P, Patel K, Clark SE. 2006. The CLAVATA1-related BAM1, BAM2 and BAM3 receptor kinase-like proteins are required for meristem function in Arabidopsis. Plant Journal 45.	.	Tc01_g007220	Leucine-rich repeat receptor-like serine/threonine-protein kinase BAM1	Lanaud, C., Fouet, O., Legavre, T., Lopes, U., Sounigo, O., Eyango, M.C., Mermaz, B., Da Silva, M.R., Loor Solorzano, R.G., Argout, X., Gyapay, G., Ebaiarrey, H.E., Colonges, K., Sanier, C., Rivallan, R., Mastin, G., Cryer, N., Boccara, M., Verdeil, J.L., Efombagn Mousseni, I.B., Peres Gramacho, K., Clément, D., 2017. Deciphering the Theobroma cacao self-incompatibility system: From genomics to d…	.
	15maker-Astri105C6-augustus-gene-21.1-mRNA-1		AT3G49670	BAM2	BARELY ANY MERISTEM 2	DeYoung BJ, Bickle KL, Schrage KJ, Muskett P, Patel K, Clark SE. 2006. The CLAVATA1-related BAM1, BAM2 and BAM3 receptor kinase-like proteins are required for meristem function in Arabidopsis. Plant Journal 45.	.	Tc01_g007220	Leucine-rich repeat receptor-like serine/threonine-protein kinase BAM1	Lanaud, C., Fouet, O., Legavre, T., Lopes, U., Sounigo, O., Eyango, M.C., Mermaz, B., Da Silva, M.R., Loor Solorzano, R.G., Argout, X., Gyapay, G., Ebaiarrey, H.E., Colonges, K., Sanier, C., Rivallan, R., Mastin, G., Cryer, N., Boccara, M., Verdeil, J.L., Efombagn Mousseni, I.B., Peres Gramacho, K., Clément, D., 2017. Deciphering the Theobroma cacao self-incompatibility system: From genomics to d…	.
	8, 15maker-Astri105C7-augustus-gene-999.1-mRNA-1		AT4G20270.1	BAM3	BARELY ANY MERISTEM 3	DeYoung BJ, Bickle KL, Schrage KJ, Muskett P, Patel K, Clark SE. 2006. The CLAVATA1-related BAM1, BAM2 and BAM3 receptor kinase-like proteins are required for meristem function in Arabidopsis. Plant Journal 45.	.
	15maker-Astri105C8-snap-gene-191.25-mRNA-1		AT3G49660	ATWDR5A	HUMAN WDR5 (WD40 REPEAT) HOMOLOG A		.	Tc01_g007270	Transducin WD repeat containing protein 5	Lanaud, C., Fouet, O., Legavre, T., Lopes, U., Sounigo, O., Eyango, M.C., Mermaz, B., Da Silva, M.R., Loor Solorzano, R.G., Argout, X., Gyapay, G., Ebaiarrey, H.E., Colonges, K., Sanier, C., Rivallan, R., Mastin, G., Cryer, N., Boccara, M., Verdeil, J.L., Efombagn Mousseni, I.B., Peres Gramacho, K., Clément, D., 2017. Deciphering the Theobroma cacao self-incompatibility system: From genomics to d…	.
	15maker-Astri105C6-augustus-gene-20.0-mRNA-1		AT5G65687				.	Tc01_g007290	Putative Protein spinster homolog 1	Lanaud, C., Fouet, O., Legavre, T., Lopes, U., Sounigo, O., Eyango, M.C., Mermaz, B., Da Silva, M.R., Loor Solorzano, R.G., Argout, X., Gyapay, G., Ebaiarrey, H.E., Colonges, K., Sanier, C., Rivallan, R., Mastin, G., Cryer, N., Boccara, M., Verdeil, J.L., Efombagn Mousseni, I.B., Peres Gramacho, K., Clément, D., 2017. Deciphering the Theobroma cacao self-incompatibility system: From genomics to d…	.
	15maker-Astri105C6-snap-gene-912.0-mRNA-1		AT5G16550	LDIP	LDAP INTERACTING PROTEIN		.	Tc04_g000160	voltage-dependent L-type calcium channel subunit	Lanaud, C., Fouet, O., Legavre, T., Lopes, U., Sounigo, O., Eyango, M.C., Mermaz, B., Da Silva, M.R., Loor Solorzano, R.G., Argout, X., Gyapay, G., Ebaiarrey, H.E., Colonges, K., Sanier, C., Rivallan, R., Mastin, G., Cryer, N., Boccara, M., Verdeil, J.L., Efombagn Mousseni, I.B., Peres Gramacho, K., Clément, D., 2017. Deciphering the Theobroma cacao self-incompatibility system: From genomics to d…	.
	maker-Astri105C6-snap-gene-865.19-mRNA-1		AT5G55490	GEX1	GAMETE EXPRESSED PROTEIN 1		.	Tc04_g000190	Putative Protein GEX1	Lanaud, C., Fouet, O., Legavre, T., Lopes, U., Sounigo, O., Eyango, M.C., Mermaz, B., Da Silva, M.R., Loor Solorzano, R.G., Argout, X., Gyapay, G., Ebaiarrey, H.E., Colonges, K., Sanier, C., Rivallan, R., Mastin, G., Cryer, N., Boccara, M., Verdeil, J.L., Efombagn Mousseni, I.B., Peres Gramacho, K., Clément, D., 2017. Deciphering the Theobroma cacao self-incompatibility system: From genomics to d…	.
	maker-Astri105C6-snap-gene-865.19-mRNA-1		AT5G55490	GEX1	GAMETE EXPRESSED PROTEIN 1		.	Tc04_t000230	Putative Protein GEX1	Lanaud, C., Fouet, O., Legavre, T., Lopes, U., Sounigo, O., Eyango, M.C., Mermaz, B., Da Silva, M.R., Loor Solorzano, R.G., Argout, X., Gyapay, G., Ebaiarrey, H.E., Colonges, K., Sanier, C., Rivallan, R., Mastin, G., Cryer, N., Boccara, M., Verdeil, J.L., Efombagn Mousseni, I.B., Peres Gramacho, K., Clément, D., 2017. Deciphering the Theobroma cacao self-incompatibility system: From genomics to d…	.
	No results			GEX1	GAMETE EXPRESSED PROTEIN 1		.	Tc04_t000240	Putative Protein GEX1	Lanaud, C., Fouet, O., Legavre, T., Lopes, U., Sounigo, O., Eyango, M.C., Mermaz, B., Da Silva, M.R., Loor Solorzano, R.G., Argout, X., Gyapay, G., Ebaiarrey, H.E., Colonges, K., Sanier, C., Rivallan, R., Mastin, G., Cryer, N., Boccara, M., Verdeil, J.L., Efombagn Mousseni, I.B., Peres Gramacho, K., Clément, D., 2017. Deciphering the Theobroma cacao self-incompatibility system: From genomics to d…	.
	15maker-Astri105C8-snap-gene-394.11-mRNA-1		AT3G28210	PMZ/SAP12	STRESS-ASSOCIATED PROTEIN 12		.	Tc04_g000320	Zinc finger (AN1-like) family protein	Lanaud, C., Fouet, O., Legavre, T., Lopes, U., Sounigo, O., Eyango, M.C., Mermaz, B., Da Silva, M.R., Loor Solorzano, R.G., Argout, X., Gyapay, G., Ebaiarrey, H.E., Colonges, K., Sanier, C., Rivallan, R., Mastin, G., Cryer, N., Boccara, M., Verdeil, J.L., Efombagn Mousseni, I.B., Peres Gramacho, K., Clément, D., 2017. Deciphering the Theobroma cacao self-incompatibility system: From genomics to d…	.
	15maker-Astri105C2-snap-gene-77.7-mRNA-1						.	Tc04_g000330	Ubox domain containing protein 40 ARC1	Lanaud, C., Fouet, O., Legavre, T., Lopes, U., Sounigo, O., Eyango, M.C., Mermaz, B., Da Silva, M.R., Loor Solorzano, R.G., Argout, X., Gyapay, G., Ebaiarrey, H.E., Colonges, K., Sanier, C., Rivallan, R., Mastin, G., Cryer, N., Boccara, M., Verdeil, J.L., Efombagn Mousseni, I.B., Peres Gramacho, K., Clément, D., 2017. Deciphering the Theobroma cacao self-incompatibility system: From genomics to d…	.
	15augustus_masked-Astri105C1-processed-gene-160.61-mRNA-1		AT5G40190				.	Tc04_g000460	RNA ligase/cyclic nucleotide phosphodiesterase family protein isoform 1	da Silva, M.R., Clément, D., Gramacho, K.P., Monteiro, W.., Argout, X., Lanaud, C., Lopes, U., 2016. Genome-wide association mapping of sexual incompatibility genes in cacao (Theobroma cacao L.). Tree Genet. Genomes 12. https://doi.org/10.1007/s11295-016-1012-0	.
	maker-Astri105C6-snap-gene-156.37-mRNA-1		AT3G28007.1	ATSWEET4			.	Tc04_g000780	Bidirectional sugar transporter SWEET4	da Silva, M.R., Clément, D., Gramacho, K.P., Monteiro, W.., Argout, X., Lanaud, C., Lopes, U., 2016. Genome-wide association mapping of sexual incompatibility genes in cacao (Theobroma cacao L.). Tree Genet. Genomes 12. https://doi.org/10.1007/s11295-016-1012-0	.
	15maker-Astri105C3-augustus-gene-912.17-mRNA-1		AT5G50000	CBC2	CONVERGENCE OF BLUE LIGHT AND CO2 2		.	Tc04_g000810	Putative Serine/threonine-protein kinase HT1	da Silva, M.R., Clément, D., Gramacho, K.P., Monteiro, W.., Argout, X., Lanaud, C., Lopes, U., 2016. Genome-wide association mapping of sexual incompatibility genes in cacao (Theobroma cacao L.). Tree Genet. Genomes 12. https://doi.org/10.1007/s11295-016-1012-0	.
	4,15maker-Astri105C7-snap-gene-605.34-mRNA-1		AT4G19990.2	FRS1	FAR1-RELATED SEQUENCE 1		.			da Silva, M.R., Clément, D., Gramacho, K.P., Monteiro, W.., Argout, X., Lanaud, C., Lopes, U., 2016. Genome-wide association mapping of sexual incompatibility genes in cacao (Theobroma cacao L.). Tree Genet. Genomes 12. https://doi.org/10.1007/s11295-016-1012-0	.
	4,15maker-Astri105C7-snap-gene-605.34-mRNA-1		AT2G32250.1	FRS2	FAR1-RELATED SEQUENCE 2		.			da Silva, M.R., Clément, D., Gramacho, K.P., Monteiro, W.., Argout, X., Lanaud, C., Lopes, U., 2016. Genome-wide association mapping of sexual incompatibility genes in cacao (Theobroma cacao L.). Tree Genet. Genomes 12. https://doi.org/10.1007/s11295-016-1012-0	.
	4,15maker-Astri105C3-snap-gene-1074.39-mRNA-1		AT2G27110.1	FRS3	FAR1-RELATED SEQUENCE 3		.			da Silva, M.R., Clément, D., Gramacho, K.P., Monteiro, W.., Argout, X., Lanaud, C., Lopes, U., 2016. Genome-wide association mapping of sexual incompatibility genes in cacao (Theobroma cacao L.). Tree Genet. Genomes 12. https://doi.org/10.1007/s11295-016-1012-0	.
	maker-Astri105C1-augustus-gene-133.44-mRNA-1			FRS4	FAR1-RELATED SEQUENCE 4
	4,15maker-Astri105C3-snap-gene-1074.39-mRNA-1		AT4G38180.1	FRS5	FAR1-RELATED SEQUENCE 5		.			da Silva, M.R., Clément, D., Gramacho, K.P., Monteiro, W.., Argout, X., Lanaud, C., Lopes, U., 2016. Genome-wide association mapping of sexual incompatibility genes in cacao (Theobroma cacao L.). Tree Genet. Genomes 12. https://doi.org/10.1007/s11295-016-1012-0	.
	8,15maker-Astri105C1-snap-gene-171.24-mRNA-1			FRS5	FAR1-RELATED SEQUENCE 5
	8;15maker-Astri105C8-snap-gene-52.45-mRNA-1			FRS5	FAR1-RELATED SEQUENCE 5
	8,15maker-Astri105C8-snap-gene-53.20-mRNA-1			FRS5	FAR1-RELATED SEQUENCE 5
	4,15maker-Astri105C7-snap-gene-605.34-mRNA-1		AT1G52520.1	FRS6	FAR1-RELATED SEQUENCE 6		.			da Silva, M.R., Clément, D., Gramacho, K.P., Monteiro, W.., Argout, X., Lanaud, C., Lopes, U., 2016. Genome-wide association mapping of sexual incompatibility genes in cacao (Theobroma cacao L.). Tree Genet. Genomes 12. https://doi.org/10.1007/s11295-016-1012-0	.
	15maker-Astri105C4-augustus-gene-227.35-mRNA-1		AT1G80010.1	FRS8	FAR1-RELATED SEQUENCE 8		.			da Silva, M.R., Clément, D., Gramacho, K.P., Monteiro, W.., Argout, X., Lanaud, C., Lopes, U., 2016. Genome-wide association mapping of sexual incompatibility genes in cacao (Theobroma cacao L.). Tree Genet. Genomes 12. https://doi.org/10.1007/s11295-016-1012-0	.
	4,8,15maker-Astri105C3-snap-gene-3.35-mRNA-1		AT4G38170.1	FRS9	FAR1-RELATED SEQUENCE 9		.			da Silva, M.R., Clément, D., Gramacho, K.P., Monteiro, W.., Argout, X., Lanaud, C., Lopes, U., 2016. Genome-wide association mapping of sexual incompatibility genes in cacao (Theobroma cacao L.). Tree Genet. Genomes 12. https://doi.org/10.1007/s11295-016-1012-0	.
	15maker-Astri105C5-snap-gene-850.24-mRNA-1		AT5G28530.1	FRS10	FAR1-RELATED SEQUENCE 10		.			da Silva, M.R., Clément, D., Gramacho, K.P., Monteiro, W.., Argout, X., Lanaud, C., Lopes, U., 2016. Genome-wide association mapping of sexual incompatibility genes in cacao (Theobroma cacao L.). Tree Genet. Genomes 12. https://doi.org/10.1007/s11295-016-1012-0	.
	augustus_masked-Astri105C4-processed-gene-150.63-mRNA-1		AT1G10240.1	FRS11	FAR1-RELATED SEQUENCE 11		.			da Silva, M.R., Clément, D., Gramacho, K.P., Monteiro, W.., Argout, X., Lanaud, C., Lopes, U., 2016. Genome-wide association mapping of sexual incompatibility genes in cacao (Theobroma cacao L.). Tree Genet. Genomes 12. https://doi.org/10.1007/s11295-016-1012-0	.
	15maker-Astri105C6-snap-gene-972.25-mRNA-1		AT3G17850.1		serine/threonine protein kinase
	15maker-Astri105C7-augustus-gene-1364.15-mRNA-1		AT3G11410.1		protein phosphatase 2CA/serine/threonine protein kinase
	15maker-Astri105C1-snap-gene-34.27-mRNA-1		AT1G51940.1		serine/threonine protein kinase
Superscript labels indicate expression changes in cross-compatible (CC) vs. auto-incompatible (AI) pollination at 4, 8, and 15 days after pollination (DAP), with upregulation in black and downregulation in red.
