# Supplementary material for: Late-acting self-incompatibility in Asimina triloba: implications for the evolution of self-incompatibility in angiosperms
Source: BMC Plant Biol. 2025 Dec 10;26:77. doi: 10.1186/s12870-025-07681-6 (PMC12802289; doi:10.1186/s12870-025-07681-6)
Supplement: Supplementary file 2 — Supplementary Material 2: Table S2. Gene expression patterns based on RNA-seq analysis at 8 days after pollination (DAP). [file 12870_2025_7681_MOESM2_ESM.xlsx]

## Sheet: Table S2
Table S2. List of differentially expressed genes (DEGs) between CC and AI pollinated seeds at 8 DAP.
Differential Expression Stataticsics (overexpressed genes are highlighted in green; downregulated genes in red)								Gene and Anotation Information										Expression values
									Arabidopsis_homology											AI samples (pooled DAP 7/8 replicates)							CC samples (pooled DAP 7/8 replicates)
gene_name	baseMean	log2FoldChange	lfcSE	stat	pvalue	padj		gene_name	At_id	At_desc	sp_id (Transcript ID)	sp_desc	tr_id (Transcript ID)	tr_desc	IPR_id (InterPro domain ID)	IPR_desc				AI71	AI72	AI73	AI81	AI82	AI83		CC71	CC72	CC81	CC82	CC83	CC84
maker-Astri105C7-augustus-gene-1078.20-mRNA-1	41.2715	-4.00449	1.01313	-3.95259	7.73087e-05	0.00752293		maker-Astri105C7-augustus-gene-1078.20-mRNA-1	AT5G14230.1	ankyrin	Q9FY48	E3 ubiquitin-protein ligase KEG (EC 2.3.2.27) (EC 2.7.11.1) (Protein KEEP ON GOING) (RING finger protein KEG) (RING-type E3 ubiquitin transferase KEG)	A0A3S3N3J3	Ankyrin-3-like protein	IPR002110	Ankyrin repeat		maker-Astri105C7-augustus-gene-1078.20-mRNA-1		3.57159	26.1483	51.6226	3.72586	3.95334	0.926288		1.23677	35.6199	2.22916	75.3956	104.339	4.95517
maker-Astri105C6-snap-gene-1130.1-mRNA-1	33.8106	-3.9137	0.732904	-5.34	9.29486e-08	4.37168e-05		maker-Astri105C6-snap-gene-1130.1-mRNA-1	AT1G65780.1	P-loop containing nucleoside triphosphate hydrolases superfamily protein	B6SFA4	Probable helicase MAGATAMA 3 (EC 3.6.4.-) (SEN1-like protein)	A0A443P1I3	UvrD-like protein Helicase	IPR041679;IPR041677;IPR045529	DNA2/NAM7 helicase-like, C-terminal;DNA2/NAM7 helicase, helicase domain;Domain of unknown function DUF6469		maker-Astri105C6-snap-gene-1130.1-mRNA-1		34.823	19.6112	11.1343	5.5888	0.988335	55.5773		110.073	15.1115	11.1458	49.9906	39.3558	61.4442
maker-Astri105C1-snap-gene-125.34-mRNA-1	15.4389	-2.94908	0.90825	-3.247	0.0011663	0.0447795		maker-Astri105C1-snap-gene-125.34-mRNA-1										maker-Astri105C1-snap-gene-125.34-mRNA-1		23.2153	30.5063	29.354	4.65733	0.988335	21.3046		28.4458	29.1435	14.4895	14.7513	24.7118	26.7579
maker-Astri105C3-snap-gene-1003.23-mRNA-1	525.92	-2.73843	0.672594	-4.07145	4.6722e-05	0.00523905		maker-Astri105C3-snap-gene-1003.23-mRNA-1	AT3G47420.2	putative glycerol-3-phosphate transporter 1	Q9C5L3	Putative glycerol-3-phosphate transporter 1 (G-3-P transporter 1) (Glycerol-3-phosphate permease 1) (AtG3Pp1) (G-3-P permease 1) (Protein PHOSPHATE STARVATION-INDUCED GENE 3) (AtPS3)	A0A3S3NL31	Putative glycerol-3-phosphate transporter 1	IPR011701	Major facilitator superfamily		maker-Astri105C3-snap-gene-1003.23-mRNA-1		56.2525	54.4756	29.354	127.611	94.8801	625.244		81.6271	36.6993	203.968	340.919	1233.76	652.101
maker-Astri105C6-snap-gene-103.45-mRNA-1	24.1785	-2.30183	0.635631	-3.62132	0.0002931	0.0181787		maker-Astri105C6-snap-gene-103.45-mRNA-1	AT3G48190.2	Serine/Threonine-kinase ATM-like protein	Q9M3G7	Serine/threonine-protein kinase ATM (EC 2.7.11.1) (Ataxia telangiectasia mutated homolog) (AtATM)	A0A834Z162	Uncharacterized protein				maker-Astri105C6-snap-gene-103.45-mRNA-1		16.965	25.0588	50.6104	7.45173	5.93001	38.9041		44.5239	44.255	16.7187	26.2246	40.271	32.7041
maker-Astri105C4-snap-gene-898.26-mRNA-1	108.995	-2.26539	0.376245	-6.02104	1.73303e-09	1.22265e-06		maker-Astri105C4-snap-gene-898.26-mRNA-1	AT3G50380.2	vacuolar protein sorting-associated protein, putative (DUF1162)			A0A443N6P6	Vacuolar protein sorting-associated protein 13 domain-containing protein				maker-Astri105C4-snap-gene-898.26-mRNA-1		120.541	213.544	166.002	42.8474	18.7784	187.11		127.388	157.591	73.5622	140.138	172.982	132.799
maker-Astri105C6-snap-gene-1128.25-mRNA-1	113.277	-2.24086	0.298231	-7.51383	5.74205e-14	1.94449e-10		maker-Astri105C6-snap-gene-1128.25-mRNA-1	AT1G65810.1	P-loop containing nucleoside triphosphate hydrolases superfamily protein	B6SFA4	Probable helicase MAGATAMA 3 (EC 3.6.4.-) (SEN1-like protein)	A0A443P1I3	UvrD-like protein Helicase	IPR045529;IPR041679;IPR041677	Domain of unknown function DUF6469;DNA2/NAM7 helicase-like, C-terminal;DNA2/NAM7 helicase, helicase domain		maker-Astri105C6-snap-gene-1128.25-mRNA-1		58.9312	75.1763	59.7202	33.5328	31.6267	163.027		154.597	65.8428	66.8747	140.138	155.593	166.494
maker-Astri105C1-snap-gene-242.8-mRNA-1	122.956	-2.07456	0.419989	-4.93956	7.82993e-07	0.00023259		maker-Astri105C1-snap-gene-242.8-mRNA-1					A0A5J5QGE7	Uncharacterized protein				maker-Astri105C1-snap-gene-242.8-mRNA-1		22.3224	18.5217	9.10987	25.1496	53.3701	250.098		4.9471	12.9527	17.8333	231.104	116.237	146.673
snap_masked-Astri105C7-processed-gene-1211.11-mRNA-1	67.2312	-1.85495	0.432293	-4.29096	1.779e-05	0.00258711		snap_masked-Astri105C7-processed-gene-1211.11-mRNA-1										snap_masked-Astri105C7-processed-gene-1211.11-mRNA-1		45.5377	31.5958	20.2442	29.8069	18.7784	111.155		22.2619	38.858	40.1248	78.6737	67.7286	117.933
maker-Astri105C7-snap-gene-1338.13-mRNA-1	56.1629	-1.82884	0.42102	-4.34383	1.40017e-05	0.00223071		maker-Astri105C7-snap-gene-1338.13-mRNA-1	AT5G20320.1	dicer-like 4	A7LFZ6	Endoribonuclease Dicer homolog 4 (EC 3.1.26.-) (Dicer-like protein 4) (OsDCL4) (Protein SHOOT ORGANIZATION 1)	A0A1D6JA91	Dicer-like 103	IPR011545	DEAD/DEAH box helicase domain		maker-Astri105C7-snap-gene-1338.13-mRNA-1		45.5377	42.4909	29.354	16.7664	24.7084	101.892		35.8665	34.5405	32.3228	88.5079	63.1523	68.3814
maker-Astri105C4-snap-gene-898.24-mRNA-1	263.944	-1.82507	0.257595	-7.08503	1.39012e-12	2.35375e-09		maker-Astri105C4-snap-gene-898.24-mRNA-1	AT3G50380.2	vacuolar protein sorting-associated protein, putative (DUF1162)			A0A443N6P6	Vacuolar protein sorting-associated protein 13 domain-containing protein				maker-Astri105C4-snap-gene-898.24-mRNA-1		261.619	451.058	390.712	119.228	75.1134	314.938		373.506	280.641	173.874	290.109	357.863	386.504
maker-Astri105C8-snap-gene-32.16-mRNA-1	50.178	-1.79676	0.446824	-4.02119	5.7906e-05	0.00616644		maker-Astri105C8-snap-gene-32.16-mRNA-1										maker-Astri105C8-snap-gene-32.16-mRNA-1		42.859	59.9231	39.4761	13.972	23.72	75.9556		75.4432	41.0168	34.5519	53.2687	72.3048	70.3635
maker-Astri105C2-snap-gene-99.54-mRNA-1	37.0643	-1.73655	0.477175	-3.63923	0.000273456	0.0176227		maker-Astri105C2-snap-gene-99.54-mRNA-1										maker-Astri105C2-snap-gene-99.54-mRNA-1		37.5017	29.4168	31.3784	14.9035	13.8367	35.1989		38.34	37.7786	16.7187	41.7954	48.5083	53.5159
maker-Astri105C7-augustus-gene-1039.12-mRNA-1	39.151	-1.72407	0.46787	-3.68495	0.000228749	0.0153698		maker-Astri105C7-augustus-gene-1039.12-mRNA-1	AT2G34150.2	SCAR family protein	Q5QNA6	SCAR-like protein 2	A0A2G3D5E8	Protein SCAR1				maker-Astri105C7-augustus-gene-1039.12-mRNA-1		32.1443	66.4602	63.7691	17.6979	12.8484	39.8304		75.4432	51.8107	16.7187	45.893	50.3388	55.498
maker-Astri105C8-snap-gene-15.41-mRNA-1	43.9757	-1.72157	0.464226	-3.70846	0.000208521	0.0146501		maker-Astri105C8-snap-gene-15.41-mRNA-1	AT3G13225.2	WW domain-containing protein			A0A438ERC7	Uncharacterized protein				maker-Astri105C8-snap-gene-15.41-mRNA-1		58.0383	100.235	97.1719	19.5608	14.825	46.3144		80.3903	69.0809	33.4374	59.0053	43.932	67.3904
maker-Astri105C3-snap-gene-565.29-mRNA-1	169.018	-1.67606	0.249928	-6.70618	1.9978e-11	2.60205e-08		maker-Astri105C3-snap-gene-565.29-mRNA-1	AT3G13530.1	mitogen-activated protein kinase kinase kinase 7	Q9LJD8	MAP3K epsilon protein kinase 1 (AtM3KE1) (EC 2.7.11.1) (Mitogen-activated protein kinase kinase kinase 7)	A0A6N2LYQ4	Protein kinase domain-containing protein	IPR000719	Protein kinase domain		maker-Astri105C3-snap-gene-565.29-mRNA-1		132.149	212.455	153.856	76.3802	59.3001	247.319		178.095	168.385	121.489	199.962	211.423	239.83
maker-Astri105C4-augustus-gene-146.45-mRNA-1	77.0349	-1.64022	0.329531	-4.97744	6.44324e-07	0.000194816		maker-Astri105C4-augustus-gene-146.45-mRNA-1	AT4G10250.1	HSP20-like chaperones superfamily protein	P30236	22.0 kDa class IV heat shock protein	A0A6I9QPH0	22.7 kDa class IV heat shock protein	IPR002068	Alpha crystallin/Hsp20 domain		maker-Astri105C4-augustus-gene-146.45-mRNA-1		158.936	63.1916	40.4883	32.6013	30.6384	141.722		50.7077	46.4138	52.3852	100.801	102.508	92.1662
snap_masked-Astri105C7-processed-gene-106.18-mRNA-1	61.6046	-1.62986	0.37847	-4.30644	1.65901e-05	0.00248587		snap_masked-Astri105C7-processed-gene-106.18-mRNA-1	AT3G06530.4	ARM repeat superfamily protein	Q9C8Z4	Uncharacterized protein At3g06530	A0A7J8NN46	U3snoRNP10 domain-containing protein				snap_masked-Astri105C7-processed-gene-106.18-mRNA-1		91.0755	186.306	186.246	26.081	24.7084	92.6288		116.257	141.4	45.6977	67.2005	79.6268	89.1931
maker-Astri105C4-augustus-gene-471.43-mRNA-1	61.294	-1.62027	0.372301	-4.35205	1.34871e-05	0.00223071		maker-Astri105C4-augustus-gene-471.43-mRNA-1										maker-Astri105C4-augustus-gene-471.43-mRNA-1		89.2897	129.652	110.331	25.1496	25.6967	55.5773		105.126	97.1451	66.8747	68.8395	81.4573	84.238
maker-Astri105C5-snap-gene-197.24-mRNA-1	223.01	-1.57847	0.213887	-7.37989	1.58419e-13	4.47059e-10		maker-Astri105C5-snap-gene-197.24-mRNA-1	AT1G48090.2	calcium-dependent lipid-binding family protein			A0A3S3N6W7	Peroxin/Ferlin domain-containing protein	IPR031646;IPR031642;IPR009291	Vacuolar protein sorting-associated protein 13, second N-terminal domain;VPS13, repeated coiled region;Vacuolar protein sorting-associated protein 62		maker-Astri105C5-snap-gene-197.24-mRNA-1		233.939	369.344	453.469	100.598	88.9501	209.341		477.395	254.736	170.531	303.222	257.185	288.391
maker-Astri105C6-snap-gene-84.24-mRNA-1	41.5707	-1.57448	0.444233	-3.54427	0.000393697	0.021613		maker-Astri105C6-snap-gene-84.24-mRNA-1										maker-Astri105C6-snap-gene-84.24-mRNA-1		62.5028	63.1916	49.5982	18.6293	16.8017	73.1767		59.3652	51.8107	34.5519	59.0053	47.593	51.5338
maker-Astri105C7-augustus-gene-389.18-mRNA-1	43.5095	-1.52343	0.474636	-3.20968	0.00132883	0.0482829		maker-Astri105C7-augustus-gene-389.18-mRNA-1										maker-Astri105C7-augustus-gene-389.18-mRNA-1		39.2875	58.8336	50.6104	23.2866	14.825	65.7664		72.9697	41.0168	22.2916	53.2687	68.6438	42.6145
maker-Astri105C7-augustus-gene-1563.28-mRNA-1	110.319	-1.52002	0.303878	-5.00207	5.6718e-07	0.000174609		maker-Astri105C7-augustus-gene-1563.28-mRNA-1										maker-Astri105C7-augustus-gene-1563.28-mRNA-1		112.505	190.664	191.307	45.6418	51.3934	124.123		106.363	191.052	88.0517	136.04	164.745	115.951
maker-Astri105C7-snap-gene-142.1-mRNA-1	39.1847	-1.50956	0.465617	-3.24206	0.0011867	0.0451678		maker-Astri105C7-snap-gene-142.1-mRNA-1	AT1G14650.1	SWAP (Suppressor-of-White-APricot)/surp domain-containing protein / ubiquitin family protein	Q8RXF1	Probable splicing factor 3A subunit 1	A0A5B7ALJ2	Putative splicing factor 3A subunit 1	IPR000061;IPR022030	SWAP/Surp;Splicing factor 3A subunit 1, conserved domain		maker-Astri105C7-snap-gene-142.1-mRNA-1		32.1443	50.1175	46.5615	15.8349	18.7784	48.167		29.6826	43.1756	41.2394	40.1564	52.1693	55.498
maker-Astri105C3-snap-gene-70.27-mRNA-1	88.7762	-1.50851	0.36619	-4.11948	3.79721e-05	0.00441434		maker-Astri105C3-snap-gene-70.27-mRNA-1	AT1G67120.2	midasin-like protein	A0A1P8AUY4	Midasin (AtMDN1) (Dynein-related AAA-ATPase MDN1) (MIDAS-containing protein 1) (Protein DWARF AND SHORT ROOT 1)	A0A3S3MLS8	Midasin	IPR040848;IPR011704;IPR041190	Midasin, AAA lid domain 7;ATPase, dynein-related, AAA domain;Midasin AAA lid domain 5		maker-Astri105C3-snap-gene-70.27-mRNA-1		124.113	229.887	374.517	44.7104	33.6034	89.8499		221.383	147.876	46.8123	81.1323	118.067	135.772
maker-Astri105C7-snap-gene-1470.46-mRNA-1	65.8058	-1.50354	0.355661	-4.22746	2.36343e-05	0.00310214		maker-Astri105C7-snap-gene-1470.46-mRNA-1	AT5G48380.1	BAK1-interacting receptor-like kinase 1	Q9ASS4	Probably inactive leucine-rich repeat receptor-like protein kinase At5g48380	A0A5B7BYM0	Protein kinase domain-containing protein	IPR001245;IPR013210	Serine-threonine/tyrosine-protein kinase, catalytic domain;Leucine-rich repeat-containing N-terminal, plant-type		maker-Astri105C7-snap-gene-1470.46-mRNA-1		67.8602	21.7902	36.4395	31.6698	26.685	16.6732		136.045	55.0489	74.6768	90.147	79.6268	78.2918
maker-Astri105C5-snap-gene-42.0-mRNA-1	243.993	-1.50136	0.19478	-7.708	1.278e-14	5.40979e-11		maker-Astri105C5-snap-gene-42.0-mRNA-1	AT2G28290.5	P-loop containing nucleoside triphosphate hydrolases superfamily protein	F4IHS2	Chromatin structure-remodeling complex protein SYD (EC 3.6.4.-) (ATP-dependent helicase SYD) (Protein CHROMATIN REMODELING 3) (Protein SPLAYED)	A0A443NBE3	Chromatin structure-remodeling complex protein SYD-like protein isoform X1	IPR000330;IPR001650	SNF2, N-terminal;Helicase, C-terminal		maker-Astri105C5-snap-gene-42.0-mRNA-1		299.12	392.224	558.739	111.776	104.763	337.169		315.377	315.182	217.343	295.026	309.355	315.149
maker-Astri105C2-snap-gene-248.10-mRNA-1	127.154	-1.48206	0.348764	-4.24946	2.14285e-05	0.00292603		maker-Astri105C2-snap-gene-248.10-mRNA-1										maker-Astri105C2-snap-gene-248.10-mRNA-1		115.184	155.8	112.355	37.2586	77.0901	175.068		160.781	107.939	53.4998	164.723	134.542	178.386
maker-Astri105C6-snap-gene-247.56-mRNA-1	77.2619	-1.46599	0.331562	-4.42146	9.80354e-06	0.0017706		maker-Astri105C6-snap-gene-247.56-mRNA-1	AT5G44750.2	DNA-directed DNA polymerase	A3EWL3	DNA repair protein REV1 (AtREV1) (EC 2.7.7.-) (Rev1-like terminal deoxycytidyl transferase)	A0A834ZIV8	DNA repair protein REV1 (EC 2.7.7.-)	IPR001126	UmuC domain		maker-Astri105C6-snap-gene-247.56-mRNA-1		111.612	89.3399	60.7325	37.2586	32.615	130.607		42.0503	62.6046	50.156	86.8689	97.9318	105.05
maker-Astri105C7-snap-gene-1148.5-mRNA-1	520.858	-1.46026	0.252834	-5.7756	7.66802e-09	4.47706e-06		maker-Astri105C7-snap-gene-1148.5-mRNA-1	AT3G07130.2	purple acid phosphatase 15	Q9SFU3	Purple acid phosphatase 15 (EC 3.1.3.-) (EC 3.1.3.2) (Phytase)	A0A3S4NA86	Purple acid phosphatase (EC 3.1.3.2)	IPR015914;IPR004843;IPR025733	Purple acid phosphatase, N-terminal;Calcineurin-like phosphoesterase domain, ApaH type;Iron/zinc purple acid phosphatase-like C-terminal domain		maker-Astri105C7-snap-gene-1148.5-mRNA-1		58.9312	116.578	59.7202	265.468	207.55	515.942		112.546	69.0809	322.113	491.711	861.251	599.576
maker-Astri105C5-snap-gene-825.15-mRNA-1	139.878	-1.45034	0.349623	-4.14829	3.34963e-05	0.00408028		maker-Astri105C5-snap-gene-825.15-mRNA-1	AT4G16230.1	GDSL-like Lipase/Acylhydrolase superfamily protein	O23470	GDSL esterase/lipase At4g16230 (EC 3.1.1.-) (Extracellular lipase At4g16230)	A0A3S3NL49	GDSL esterase/lipase-like protein isoform X1	IPR001087	GDSL lipase/esterase		maker-Astri105C5-snap-gene-825.15-mRNA-1		46.4306	78.4448	76.9278	62.4082	65.2301	39.8304		164.491	89.5894	89.1663	112.274	180.304	230.911
maker-Astri105C6-snap-gene-1128.27-mRNA-1	252.719	-1.44911	0.198798	-7.28934	3.11474e-13	7.53412e-10		maker-Astri105C6-snap-gene-1128.27-mRNA-1					A0A443P1I3	UvrD-like protein Helicase	IPR014016	UvrD-like helicase, ATP-binding domain		maker-Astri105C6-snap-gene-1128.27-mRNA-1		120.541	107.862	104.257	117.365	113.658	231.572		322.798	124.13	124.833	326.168	286.473	332.988
maker-Astri105C5-snap-gene-121.3-mRNA-1	115.006	-1.42869	0.333185	-4.28797	1.80317e-05	0.0025874		maker-Astri105C5-snap-gene-121.3-mRNA-1	AT5G58450.1	Tetratricopeptide repeat (TPR)-like superfamily protein	F4KEY9	N-terminal acetyltransferase B complex auxiliary subunit NAA25 (N-terminal acetyltransferase B complex auxiliary subunit TCU2) (NatB N-alpha-terminal acetylation complex non-catalytic subunit) (Protein TRANSCURVATA 2)	A0A438FA61	N-terminal acetyltransferase B complex auxiliary subunit NAA25				maker-Astri105C5-snap-gene-121.3-mRNA-1		137.506	160.158	133.611	54.025	52.3817	150.059		113.783	137.083	72.4476	139.318	184.881	105.05
maker-Astri105C6-snap-gene-92.10-mRNA-1	69.7961	-1.41147	0.354658	-3.97981	6.89715e-05	0.00691021		maker-Astri105C6-snap-gene-92.10-mRNA-1	AT5G64220.2	Calmodulin-binding transcription activator protein with CG-1 and Ankyrin domain	Q6NPP4	Calmodulin-binding transcription activator 2 (AtCAMTA2) (AtER66) (Ethylene-induced calmodulin-binding protein c) (EICBP.c) (Signal-responsive protein 4) (AtSR4)	A0A445DL86	CG-1 domain-containing protein	IPR005559	CG-1 DNA-binding domain		maker-Astri105C6-snap-gene-92.10-mRNA-1		50.8951	44.67	69.8423	34.4642	30.6384	74.103		207.778	36.6993	45.6977	88.5079	73.2201	98.1124
maker-Astri105C4-snap-gene-499.2-mRNA-1	254.533	-1.40957	0.217804	-6.47175	9.68771e-11	9.1129e-08		maker-Astri105C4-snap-gene-499.2-mRNA-1	AT5G04240.1	Zinc finger (C2H2 type) family protein / transcription factor jumonji (jmj) family protein	Q6BDA0	Probable lysine-specific demethylase ELF6 (EC 1.14.11.-) (Early flowering 6) (Jumonji domain-containing protein 11) (Probable lysine-specific histone demethylase ELF6)	A0A835DEE7	Uncharacterized protein	IPR003347;IPR003349	JmjC domain;JmjN domain		maker-Astri105C4-snap-gene-499.2-mRNA-1		254.476	314.869	300.626	137.857	99.8218	285.297		290.642	333.531	207.312	315.514	337.728	294.337
maker-Astri105C3-snap-gene-70.30-mRNA-1	214.41	-1.3884	0.24013	-5.78187	7.38769e-09	4.46744e-06		maker-Astri105C3-snap-gene-70.30-mRNA-1	AT1G67120.2	midasin-like protein	A0A1P8AUY4	Midasin (AtMDN1) (Dynein-related AAA-ATPase MDN1) (MIDAS-containing protein 1) (Protein DWARF AND SHORT ROOT 1)	A0A3S3MLS8	Midasin				maker-Astri105C3-snap-gene-70.30-mRNA-1		307.156	562.188	654.898	116.433	85.9851	249.171		458.843	381.025	169.416	241.758	250.779	303.257
augustus_masked-Astri105C5-processed-gene-836.36-mRNA-1	60.8166	-1.37549	0.416328	-3.30387	0.000953617	0.0397498		augustus_masked-Astri105C5-processed-gene-836.36-mRNA-1										augustus_masked-Astri105C5-processed-gene-836.36-mRNA-1		74.1104	108.951	100.209	22.3552	35.5801	52.7984		96.4684	44.255	31.2082	56.5467	81.4573	87.2111
maker-Astri105C1-snap-gene-195.32-mRNA-1	64.466	-1.36979	0.369668	-3.70548	0.000210994	0.0147626		maker-Astri105C1-snap-gene-195.32-mRNA-1										maker-Astri105C1-snap-gene-195.32-mRNA-1		49.1093	86.0714	114.379	25.1496	36.5684	100.965		80.3903	101.463	60.1873	86.8689	72.3048	79.2828
maker-Astri105C3-snap-gene-1046.17-mRNA-1	49.9522	-1.36658	0.40813	-3.34838	0.000812845	0.0359393		maker-Astri105C3-snap-gene-1046.17-mRNA-1	AT4G17610.1	tRNA/rRNA methyltransferase (SpoU) family protein			A0A443PBE6	tRNA/rRNA methyltransferase				maker-Astri105C3-snap-gene-1046.17-mRNA-1		58.9312	122.025	80.9766	27.944	19.7667	77.8082		65.549	61.5252	30.0936	56.5467	65.898	62.4352
maker-Astri105C3-snap-gene-911.20-mRNA-1	106.939	-1.36516	0.312342	-4.3707	1.23848e-05	0.00207623		maker-Astri105C3-snap-gene-911.20-mRNA-1										maker-Astri105C3-snap-gene-911.20-mRNA-1		81.2536	149.263	124.502	57.7509	44.4751	140.796		97.7052	127.368	75.7914	106.537	146.44	142.709
maker-Astri105C4-snap-gene-147.7-mRNA-1	59.9834	-1.36194	0.368319	-3.69772	0.000217543	0.0149733		maker-Astri105C4-snap-gene-147.7-mRNA-1										maker-Astri105C4-snap-gene-147.7-mRNA-1		80.3607	102.414	66.8057	29.8069	27.6734	109.302		51.9445	91.7481	74.6768	65.5614	75.9658	80.2738
augustus_masked-Astri105C8-processed-gene-247.16-mRNA-1	96.769	-1.34123	0.29803	-4.50033	6.7847e-06	0.00132044		augustus_masked-Astri105C8-processed-gene-247.16-mRNA-1										augustus_masked-Astri105C8-processed-gene-247.16-mRNA-1		130.363	145.994	109.318	50.2992	43.4867	129.68		230.04	86.3512	101.427	111.454	113.491	131.808
maker-Astri105C4-augustus-gene-44.26-mRNA-1	79.7534	-1.33024	0.325013	-4.0929	4.26017e-05	0.00487386		maker-Astri105C4-augustus-gene-44.26-mRNA-1										maker-Astri105C4-augustus-gene-44.26-mRNA-1		88.3968	115.488	102.233	34.4642	43.4867	78.7344		131.098	117.653	74.6768	101.62	89.6946	102.077
maker-Astri105C6-snap-gene-1105.2-mRNA-1	664.228	-1.32452	0.146972	-9.01205	2.02235e-19	3.42424e-15		maker-Astri105C6-snap-gene-1105.2-mRNA-1	AT3G07160.2	glucan synthase-like 10	Q9SFU6	Callose synthase 9 (EC 2.4.1.34) (1,3-beta-glucan synthase) (Protein GLUCAN SYNTHASE-LIKE 10)	A0A2G5DYP1	1,3-beta-glucan synthase (EC 2.4.1.34)	IPR026899	1,3-beta-glucan synthase subunit FKS1-like, domain-1		maker-Astri105C6-snap-gene-1105.2-mRNA-1		564.311	1003.44	1055.73	355.82	294.524	716.947		1012.92	836.527	520.508	832.63	831.048	778.953
maker-Astri105C7-augustus-gene-1069.35-mRNA-1	53.5137	-1.31445	0.382259	-3.43863	0.000584672	0.0285072		maker-Astri105C7-augustus-gene-1069.35-mRNA-1										maker-Astri105C7-augustus-gene-1069.35-mRNA-1		49.1093	44.67	49.5982	27.0125	25.6967	96.3339		39.5768	44.255	37.8957	65.5614	70.4743	60.4531
maker-Astri105C7-snap-gene-1305.53-mRNA-1	955.876	-1.30698	0.259353	-5.0394	4.66994e-07	0.000146428		maker-Astri105C7-snap-gene-1305.53-mRNA-1	AT5G64170.2	dentin sialophosphoprotein-like protein	A8MQN2	Protein LNK1 (Night light-inducible and clock-regulated 1)	A0A443PQK4	Protein LNK1				maker-Astri105C7-snap-gene-1305.53-mRNA-1		1268.81	1304.14	321.882	398.667	546.549	1637.68		1163.8	264.45	257.468	764.61	1326.2	1414.21
maker-Astri105C1-snap-gene-111.5-mRNA-1	379.307	-1.30246	0.161349	-8.07232	6.89724e-16	5.8392e-12		maker-Astri105C1-snap-gene-111.5-mRNA-1	AT5G04930.1	aminophospholipid ATPase 1	P98204	Phospholipid-transporting ATPase 1 (AtALA1) (EC 7.6.2.1) (Aminophospholipid flippase 1)	A0A1D1Y9W1	Phospholipid-transporting ATPase (EC 7.6.2.1)	-;IPR032631	-;P-type ATPase, N-terminal		maker-Astri105C1-snap-gene-111.5-mRNA-1		317.871	445.61	468.652	187.225	188.772	487.227		497.183	455.502	296.478	448.276	485.083	456.867
maker-Astri105C7-augustus-gene-1358.14-mRNA-1	164.159	-1.29531	0.252543	-5.12908	2.91158e-07	0.000107009		maker-Astri105C7-augustus-gene-1358.14-mRNA-1										maker-Astri105C7-augustus-gene-1358.14-mRNA-1		166.972	282.183	310.748	95.941	67.2068	167.658		187.99	247.18	138.208	191.767	213.253	196.225
maker-Astri105C7-augustus-gene-1167.19-mRNA-1	95.9527	-1.27619	0.358668	-3.55813	0.000373498	0.0212217		maker-Astri105C7-augustus-gene-1167.19-mRNA-1										maker-Astri105C7-augustus-gene-1167.19-mRNA-1		72.3246	95.877	69.8423	37.2586	59.3001	83.3659		97.7052	109.018	90.2809	113.913	91.5251	144.691
maker-Astri105C8-snap-gene-149.26-mRNA-1	269.355	-1.27513	0.194654	-6.55072	5.72595e-11	6.92513e-08		maker-Astri105C8-snap-gene-149.26-mRNA-1	AT2G23740.2	histone-lysine N-methyltransferase SUVR5	O64827	Histone-lysine N-methyltransferase SUVR5 (EC 2.1.1.-) (C2H2 zinc finger-SET histone methyltransferase) (Protein C2H2 SET) (Protein SET DOMAIN GROUP 6) (Suppressor of variegation 3-9-related protein 5) (Su(var)3-9-related protein 5)	A0A3S4PWC7	SET domain-containing protein				maker-Astri105C8-snap-gene-149.26-mRNA-1		283.941	410.746	390.712	125.748	145.285	271.402		288.168	310.864	213.999	308.958	320.338	353.799
maker-Astri105C2-snap-gene-900.36-mRNA-1	89.2355	-1.25511	0.319921	-3.92319	8.73849e-05	0.00817459		maker-Astri105C2-snap-gene-900.36-mRNA-1	AT5G21080.1	Uncharacterized protein	Q10MI0	Protein SEMI-ROLLED LEAF 2	A0A426ZLK6	Uncharacterized protein (Fragment)				maker-Astri105C2-snap-gene-900.36-mRNA-1		62.5028	51.207	80.9766	52.1621	38.5451	88.9236		56.8916	68.0016	63.531	109.815	119.898	95.1393
maker-Astri105C1-snap-gene-956.16-mRNA-1	245.851	-1.25478	0.247864	-5.06238	4.14053e-07	0.000134822		maker-Astri105C1-snap-gene-956.16-mRNA-1	AT3G57660.1	nuclear RNA polymerase A1	Q9SVY0	DNA-directed RNA polymerase I subunit 1 (DNA-directed RNA polymerase I subunit RPA1) (DNA polymerase I subunit A1) (EC 2.7.7.6) (Nuclear RNA polymerase A1)	A0A2I0I8Y5	DNA-directed RNA polymerase subunit (EC 2.7.7.6)	IPR000722;IPR007080	RNA polymerase, alpha subunit;RNA polymerase Rpb1, domain 1		maker-Astri105C1-snap-gene-956.16-mRNA-1		318.764	473.937	408.932	150.897	98.8335	285.297		312.904	354.04	202.853	256.509	320.338	318.122
maker-Astri105C7-snap-gene-1171.30-mRNA-1	60.7893	-1.24819	0.377249	-3.30866	0.000937431	0.0394811		maker-Astri105C7-snap-gene-1171.30-mRNA-1	AT4G23950.2	Galactose-binding protein	F4JPE9	SUN domain-containing protein 5 (AtSUN5)	A0A1U8AIS4	SUN domain-containing protein 2 isoform X1	IPR012919	SUN domain		maker-Astri105C7-snap-gene-1171.30-mRNA-1		17.8579	29.4168	7.08545	37.2586	24.7084	67.619		11.131	16.1908	27.8645	77.0347	67.7286	76.3097
maker-Astri105C3-snap-gene-890.45-mRNA-1	78.1669	-1.24726	0.328052	-3.80201	0.000143526	0.0111477		maker-Astri105C3-snap-gene-890.45-mRNA-1										maker-Astri105C3-snap-gene-890.45-mRNA-1		66.0744	159.069	111.343	35.3957	44.4751	96.3339		122.441	118.733	85.8226	85.2299	99.7623	99.1035
maker-Astri105C2-snap-gene-749.28-mRNA-1	85.6823	-1.22974	0.312115	-3.94004	8.14685e-05	0.00771484		maker-Astri105C2-snap-gene-749.28-mRNA-1										maker-Astri105C2-snap-gene-749.28-mRNA-1		59.8241	112.22	56.6836	42.8474	45.4634	81.5133		82.8639	97.1451	65.7601	90.9665	111.661	108.023
maker-Astri105C6-snap-gene-772.29-mRNA-1	87.4877	-1.21989	0.338466	-3.60416	0.000313161	0.0190052		maker-Astri105C6-snap-gene-772.29-mRNA-1	AT1G14660.1	Na+/H+ exchanger 8	Q3YL57	Sodium/hydrogen exchanger 8 (Na(+)/H(+) exchanger 8) (NHE-8) (Protein SALT OVERLY SENSITIVE 1B)	A0A4Y7JWS8	Na_H_Exchanger domain-containing protein	IPR006153	Cation/H+ exchanger		maker-Astri105C6-snap-gene-772.29-mRNA-1		77.682	90.4294	101.221	33.5328	57.3234	83.3659		197.884	110.098	72.4476	104.079	103.423	109.014
maker-Astri105C7-snap-gene-1168.40-mRNA-1	148.682	-1.20012	0.357474	-3.35723	0.000787278	0.035172		maker-Astri105C7-snap-gene-1168.40-mRNA-1										maker-Astri105C7-snap-gene-1168.40-mRNA-1		75.0033	84.9819	52.6348	72.6543	83.0201	128.754		29.6826	59.3664	91.3955	106.537	227.897	202.171
maker-Astri105C7-snap-gene-1546.51-mRNA-1	161.105	-1.19671	0.266549	-4.48965	7.13404e-06	0.00135723		maker-Astri105C7-snap-gene-1546.51-mRNA-1										maker-Astri105C7-snap-gene-1546.51-mRNA-1		198.223	192.843	219.649	95.0095	74.1251	175.995		184.279	199.687	158.27	213.075	210.508	157.575
maker-Astri105C3-snap-gene-116.3-mRNA-1	311.389	-1.19521	0.207582	-5.75777	8.52322e-09	4.81051e-06		maker-Astri105C3-snap-gene-116.3-mRNA-1	AT1G03060.1	BEACH-DOMAIN HOMOLOG A1	F4HZB2	Protein SPIRRIG (BEACH domain-containing protein A1) (BEACH-domain homolog A1)	A0A3S4PAX8	Protein SPIRRIG-like protein isoform X1				maker-Astri105C3-snap-gene-116.3-mRNA-1		312.514	573.083	688.301	184.43	142.32	473.333		465.027	306.547	238.52	326.988	402.71	393.441
maker-Astri105C3-snap-gene-1014.44-mRNA-1	102.221	-1.17532	0.301868	-3.89349	9.88108e-05	0.0088681		maker-Astri105C3-snap-gene-1014.44-mRNA-1					A0A834YFZ4	WASH-7_N domain-containing protein	IPR028191	WASH complex subunit 4, N-terminal		maker-Astri105C3-snap-gene-1014.44-mRNA-1		111.612	153.621	155.88	51.2306	57.3234	116.712		149.65	127.368	95.8538	127.025	101.593	138.745
snap_masked-Astri105C7-processed-gene-1462.46-mRNA-1	71.1494	-1.15199	0.339279	-3.39542	0.000685226	0.0321392		snap_masked-Astri105C7-processed-gene-1462.46-mRNA-1	AT4G36630.1	Vacuolar sorting protein 39	Q8L5Y0	Vacuolar sorting protein 39 (Protein EMBRYO DEFECTIVE 2754)	A0A3S3N3E1	Vam6/Vps39-like protein				snap_masked-Astri105C7-processed-gene-1462.46-mRNA-1		97.3257	72.9972	106.282	43.7789	32.615	95.4076		113.783	57.2077	54.6144	85.2299	81.4573	88.2021
maker-Astri105C6-augustus-gene-68.24-mRNA-1	1355.81	-1.15047	0.222977	-5.1596	2.47478e-07	9.31176e-05		maker-Astri105C6-augustus-gene-68.24-mRNA-1	AT4G35750.1	SEC14 cytosolic factor family protein / phosphoglyceride transfer family protein			A0A6I9R0D8	protein GDAP2 homolog	IPR001251	CRAL-TRIO lipid binding domain		maker-Astri105C6-augustus-gene-68.24-mRNA-1		444.663	456.505	277.345	733.064	725.438	943.887		1255.33	361.596	665.404	1111.27	1769.18	1973.15
maker-Astri105C2-snap-gene-76.100-mRNA-1	83.4399	-1.1503	0.320959	-3.58394	0.000338451	0.0200372		maker-Astri105C2-snap-gene-76.100-mRNA-1	AT1G04390.1	BTB/POZ domain-containing protein	P93820	BTB/POZ domain-containing protein At1g04390	A0A443P4T3	BTB/POZ domain-containing protein isoform X2				maker-Astri105C2-snap-gene-76.100-mRNA-1		57.1454	108.951	90.0865	52.1621	37.5567	111.155		110.073	111.177	63.531	104.079	101.593	93.1573
maker-Astri105C5-snap-gene-61.2-mRNA-1	370.517	-1.13657	0.164072	-6.92728	4.29007e-12	6.60359e-09		maker-Astri105C5-snap-gene-61.2-mRNA-1	AT5G05560.2	E3 ubiquitin ligase	Q9FFF9	Anaphase-promoting complex subunit 1 (Cyclosome subunit 1) (Protein EMBRYO DEFECTIVE 2771)	A0A443NK13	Anaphase-promoting complex subunit 1	IPR024990	Anaphase-promoting complex subunit 1		maker-Astri105C5-snap-gene-61.2-mRNA-1		379.481	472.848	429.176	207.717	193.714	386.262		228.803	456.582	201.739	426.969	431.998	464.795
maker-Astri105C3-snap-gene-943.1-mRNA-1	329.341	-1.1003	0.28827	-3.81691	0.000135132	0.0109967		maker-Astri105C3-snap-gene-943.1-mRNA-1	AT3G22890.1	ATP sulfurylase 1	Q9LIK9	ATP sulfurylase 1, chloroplastic (AtPS1) (EC 2.7.7.4)	A0A1U8BCZ6	Sulfate adenylyltransferase (EC 2.7.7.4)	IPR024951;IPR025980	Sulphate adenylyltransferase catalytic domain;ATP-sulfurylase PUA-like domain		maker-Astri105C3-snap-gene-943.1-mRNA-1		384.838	253.856	130.575	178.841	184.819	1001.32		671.568	198.608	332.144	259.787	384.405	525.248
maker-Astri105C2-snap-gene-120.28-mRNA-1	105.841	-1.09834	0.277294	-3.96093	7.46578e-05	0.00733489		maker-Astri105C2-snap-gene-120.28-mRNA-1										maker-Astri105C2-snap-gene-120.28-mRNA-1		108.041	153.621	111.343	58.6824	58.3118	124.123		133.572	146.797	125.947	114.732	126.305	134.781
maker-Astri105C2-snap-gene-75.6-mRNA-1	97.0691	-1.09687	0.281952	-3.89027	0.000100133	0.0089234		maker-Astri105C2-snap-gene-75.6-mRNA-1										maker-Astri105C2-snap-gene-75.6-mRNA-1		83.0394	131.831	100.209	53.0936	54.3584	116.712		137.282	83.113	65.7601	112.274	115.322	116.942
augustus_masked-Astri105C1-processed-gene-299.37-mRNA-1	140.275	-1.09327	0.243813	-4.48405	7.32396e-06	0.00137788		augustus_masked-Astri105C1-processed-gene-299.37-mRNA-1										augustus_masked-Astri105C1-processed-gene-299.37-mRNA-1		144.649	141.636	113.367	71.7229	84.0085	111.155		164.491	144.638	119.26	172.099	163.83	161.539
maker-Astri105C8-snap-gene-461.0-mRNA-1	220.957	-1.08164	0.22635	-4.77864	1.76482e-06	0.000452756		maker-Astri105C8-snap-gene-461.0-mRNA-1	AT1G16800.2	P-loop containing nucleoside triphosphate hydrolases superfamily protein	B6SFA4	Probable helicase MAGATAMA 3 (EC 3.6.4.-) (SEN1-like protein)	A0A3S3N3D6	Putative helicase MAGATAMA 3	IPR041677	DNA2/NAM7 helicase, helicase domain		maker-Astri105C8-snap-gene-461.0-mRNA-1		297.335	347.554	491.933	125.748	120.577	270.476		362.375	278.483	166.072	220.45	262.677	299.293
maker-Astri105C6-snap-gene-100.50-mRNA-1	484.144	-1.07858	0.233012	-4.62887	3.67664e-06	0.000872075		maker-Astri105C6-snap-gene-100.50-mRNA-1										maker-Astri105C6-snap-gene-100.50-mRNA-1		166.972	190.664	67.8179	229.141	312.314	901.278		246.118	103.621	236.291	515.477	721.218	476.688
snap_masked-Astri105C7-processed-gene-1595.6-mRNA-1	280.747	-1.07093	0.217766	-4.91779	8.75261e-07	0.000251185		snap_masked-Astri105C7-processed-gene-1595.6-mRNA-1										snap_masked-Astri105C7-processed-gene-1595.6-mRNA-1		149.114	253.856	205.478	170.458	144.297	362.178		310.43	206.163	189.478	273.719	367.931	350.826
maker-Astri105C7-snap-gene-249.25-mRNA-1	185.247	-1.0697	0.249185	-4.29278	1.76449e-05	0.00258711		maker-Astri105C7-snap-gene-249.25-mRNA-1	AT5G13980.1	Glycosyl hydrolase family 38 protein	Q8LPJ3	Probable alpha-mannosidase At5g13980 (EC 3.2.1.24)	A0A1U7ZML2	Alpha-mannosidase (EC 3.2.1.-)	IPR000602	Glycoside hydrolase family 38, N-terminal domain		maker-Astri105C7-snap-gene-249.25-mRNA-1		138.399	137.278	150.819	123.885	84.0085	236.203		122.441	147.876	109.229	236.841	207.762	210.099
maker-Astri105C5-snap-gene-784.60-mRNA-1	152.86	-1.06779	0.23362	-4.57063	4.8626e-06	0.00101646		maker-Astri105C5-snap-gene-784.60-mRNA-1										maker-Astri105C5-snap-gene-784.60-mRNA-1		143.756	326.853	307.711	81.969	89.9385	201.931		316.614	207.243	133.749	185.211	169.321	185.324
snap_masked-Astri105C1-processed-gene-63.49-mRNA-1	89.6204	-1.04757	0.302665	-3.46115	0.000537874	0.0267076		snap_masked-Astri105C1-processed-gene-63.49-mRNA-1	AT5G20050.1	Protein kinase superfamily protein	Q94C25	Probable receptor-like protein kinase At5g20050 (EC 2.7.11.1)	A0A443N437	Putative receptor-like protein kinase	IPR000719	Protein kinase domain		snap_masked-Astri105C1-processed-gene-63.49-mRNA-1		31.2514	29.4168	18.2197	49.3677	52.3817	77.8082		22.2619	18.3496	35.6665	94.2445	104.339	116.942
maker-Astri105C6-snap-gene-75.31-mRNA-1	361.66	-1.04711	0.176142	-5.94465	2.77048e-09	1.87639e-06		maker-Astri105C6-snap-gene-75.31-mRNA-1										maker-Astri105C6-snap-gene-75.31-mRNA-1		361.623	472.848	449.42	198.402	212.492	376.999		1215.75	491.122	283.103	403.203	399.049	470.742
maker-Astri105C6-snap-gene-188.45-mRNA-1	219.922	-1.03912	0.217293	-4.78213	1.73446e-06	0.000451814		maker-Astri105C6-snap-gene-188.45-mRNA-1					A0A7J6H3P2	Uncharacterized protein				maker-Astri105C6-snap-gene-188.45-mRNA-1		620.563	604.679	461.567	111.776	139.355	366.81		293.115	318.42	265.27	242.577	284.643	245.777
maker-Astri105C5-snap-gene-1018.26-mRNA-1	109.484	-1.03693	0.285474	-3.63232	0.000280881	0.0180147		maker-Astri105C5-snap-gene-1018.26-mRNA-1										maker-Astri105C5-snap-gene-1018.26-mRNA-1		127.684	160.158	186.246	55.888	69.1834	96.3339		137.282	158.67	120.375	113.093	130.881	140.727
augustus_masked-Astri105C7-processed-gene-1310.42-mRNA-1	153.579	-1.03539	0.241357	-4.28988	1.78769e-05	0.00258711		augustus_masked-Astri105C7-processed-gene-1310.42-mRNA-1	AT4G30100.1	P-loop containing nucleoside triphosphate hydrolases superfamily protein			A0A834ZAX1	Uncharacterized protein				augustus_masked-Astri105C7-processed-gene-1310.42-mRNA-1		152.685	207.007	175.112	88.4893	86.9735	179.7		277.037	148.956	123.718	167.182	170.237	202.171
maker-Astri105C3-snap-gene-1000.42-mRNA-1	122.8	-1.01977	0.273983	-3.72202	0.000197634	0.0140602		maker-Astri105C3-snap-gene-1000.42-mRNA-1	AT5G61460.1	P-loop containing nucleoside triphosphate hydrolases superfamily protein	Q9FII7	Structural maintenance of chromosomes protein 6B (DNA repair protein RAD18) (AtRAD18)	A0A443P7I5	Structural maintenance of chromosomes protein 6B-like protein isoform X1				maker-Astri105C3-snap-gene-1000.42-mRNA-1		130.363	120.936	141.709	80.1061	61.2768	101.892		48.2342	117.653	100.312	130.303	157.423	142.709
maker-Astri105C8-snap-gene-360.4-mRNA-1	179.559	-1.01975	0.238151	-4.28195	1.85262e-05	0.00263601		maker-Astri105C8-snap-gene-360.4-mRNA-1										maker-Astri105C8-snap-gene-360.4-mRNA-1		218.76	173.232	142.721	86.6263	120.577	250.098		145.939	116.574	129.291	204.06	218.745	206.135
maker-Astri105C2-snap-gene-48.31-mRNA-1	763.124	-1.01815	0.168292	-6.04991	1.4493e-09	1.06693e-06		maker-Astri105C2-snap-gene-48.31-mRNA-1	AT1G79280.2	nuclear pore anchor	A4GSN8	Nuclear-pore anchor (Protein TRANSLOCATED PROMOTER REGION) (AtTPR)	A0A200QXL4	Tetratricopeptide	IPR012929	Nucleoprotein TPR/MLP1		maker-Astri105C2-snap-gene-48.31-mRNA-1		849.145	1106.94	1294.61	497.403	382.486	947.592		1127.94	877.544	566.206	794.932	939.962	938.51
snap_masked-Astri105C4-processed-gene-42.37-mRNA-1	172.618	-0.990032	0.249193	-3.97296	7.09846e-05	0.00707007		snap_masked-Astri105C4-processed-gene-42.37-mRNA-1										snap_masked-Astri105C4-processed-gene-42.37-mRNA-1		169.65	196.112	162.965	86.6263	115.635	206.562		293.115	144.638	119.26	210.616	174.813	216.046
maker-Astri105C2-snap-gene-0.9-mRNA-1	117.273	-0.98815	0.306258	-3.22653	0.00125302	0.0466289		maker-Astri105C2-snap-gene-0.9-mRNA-1	AT2G04660.1	anaphase-promoting complex/cyclosome 2	Q8H1U5	Anaphase-promoting complex subunit 2 (Cyclosome subunit 2)	A0A835DDK7	Uncharacterized protein				maker-Astri105C2-snap-gene-0.9-mRNA-1		164.293	175.411	175.112	82.9005	54.3584	149.132		144.703	160.829	121.489	123.747	159.254	125.861
maker-Astri105C7-augustus-gene-1003.31-mRNA-1	159.779	-0.98295	0.22712	-4.32789	1.50542e-05	0.00229638		maker-Astri105C7-augustus-gene-1003.31-mRNA-1										maker-Astri105C7-augustus-gene-1003.31-mRNA-1		223.224	247.319	268.235	96.8725	90.9268	196.373		425.45	166.226	164.958	195.865	183.965	176.404
snap_masked-Astri105C3-processed-gene-77.27-mRNA-1	126.518	-0.982448	0.250689	-3.919	8.89187e-05	0.00827237		snap_masked-Astri105C3-processed-gene-77.27-mRNA-1	AT4G15830.1	ARM repeat superfamily protein			A0A822YPP4	Uncharacterized protein				snap_masked-Astri105C3-processed-gene-77.27-mRNA-1		92.8613	129.652	103.245	71.7229	77.0901	253.803		80.3903	105.78	91.3955	153.25	147.355	139.736
maker-Astri105C7-snap-gene-1532.33-mRNA-1	143.081	-0.980454	0.270091	-3.63008	0.000283333	0.0181034		maker-Astri105C7-snap-gene-1532.33-mRNA-1										maker-Astri105C7-snap-gene-1532.33-mRNA-1		138.399	208.097	181.185	92.2151	76.1018	137.091		215.199	140.321	119.26	161.445	195.864	140.727
maker-Astri105C7-snap-gene-1145.10-mRNA-1	189.603	-0.970666	0.230489	-4.21133	2.53873e-05	0.0033066		maker-Astri105C7-snap-gene-1145.10-mRNA-1	AT3G04490.2	exportin-4 protein			A0A443NRI9	Exportin-4 isoform X1				maker-Astri105C7-snap-gene-1145.10-mRNA-1		216.974	379.15	334.028	120.159	103.775	212.12		298.063	317.341	142.666	192.587	221.491	244.786
maker-Astri105C2-snap-gene-928.12-mRNA-1	179.065	-0.970002	0.227147	-4.27036	1.95155e-05	0.00275363		maker-Astri105C2-snap-gene-928.12-mRNA-1	AT5G54280.2	myosin 2	F4K0A6	Myosin-2 (AtATM2) (AtMYOS1)	A0A3S3MVT1	IQ motif	IPR001609	Myosin head, motor domain		maker-Astri105C2-snap-gene-928.12-mRNA-1		187.508	256.035	270.259	110.844	100.81	179.7		216.435	235.307	167.187	200.782	190.372	230.911
maker-Astri105C4-augustus-gene-4.7-mRNA-1	182.035	-0.969885	0.223241	-4.34457	1.39547e-05	0.00223071		maker-Astri105C4-augustus-gene-4.7-mRNA-1	AT5G23810.1	amino acid permease 7	Q9FF99	Probable amino acid permease 7 (Amino acid transporter AAP7)	A0A1U7ZWR4	probable amino acid permease 7 isoform X2	IPR013057	Amino acid transporter, transmembrane domain		maker-Astri105C4-augustus-gene-4.7-mRNA-1		92.8613	16.3427	22.2686	116.433	98.8335	685.453		189.226	49.6519	93.6246	221.27	194.033	217.037
maker-Astri105C8-snap-gene-329.6-mRNA-1	557.208	-0.963031	0.148616	-6.47998	9.17332e-11	9.1129e-08		maker-Astri105C8-snap-gene-329.6-mRNA-1	AT5G15540.1	PHD finger family protein	A5HEI1	Sister chromatid cohesion protein SCC2 (Protein EMBRYO DEFECTIVE 2773) (Protein SISTER-CHROMATID COHESION 2) (AtSCC2)	A0A3S3MGH5	Sister chromatid cohesion protein	IPR026003	HEAT repeat associated with sister chromatid cohesion protein		maker-Astri105C8-snap-gene-329.6-mRNA-1		689.316	732.151	733.85	354.889	306.384	596.529		711.145	555.886	499.331	622.014	679.116	632.28
maker-Astri105C1-snap-gene-24.59-mRNA-1	148.914	-0.958052	0.261105	-3.66922	0.000243287	0.0162179		maker-Astri105C1-snap-gene-24.59-mRNA-1										maker-Astri105C1-snap-gene-24.59-mRNA-1		75.0033	108.951	142.721	73.5858	103.775	102.818		216.435	86.3512	92.51	156.528	182.135	177.395
maker-Astri105C1-snap-gene-156.72-mRNA-1	131.753	-0.947478	0.271271	-3.49274	0.000478095	0.0248316		maker-Astri105C1-snap-gene-156.72-mRNA-1	AT5G55840.2	PPR superfamily protein	Q9LVQ5	Pentatricopeptide repeat-containing protein At5g55840	A0A5B7BR54	Uncharacterized protein (Fragment)	IPR002885	Pentatricopeptide repeat		maker-Astri105C1-snap-gene-156.72-mRNA-1		207.152	254.946	260.137	92.2151	65.2301	182.479		201.594	173.782	121.489	145.055	146.44	164.512
snap_masked-Astri105C8-processed-gene-546.6-mRNA-1	293.039	-0.94161	0.217139	-4.33644	1.44806e-05	0.00224941		snap_masked-Astri105C8-processed-gene-546.6-mRNA-1	AT4G30200.2	vernalization5/VIN3-like protein	Q9SUM4	VIN3-like protein 2 (Vernalization5/VIN3-like protein 1)	A0A834ZPP9	PHD_Oberon domain-containing protein				snap_masked-Astri105C8-processed-gene-546.6-mRNA-1		259.833	193.933	191.307	165.801	185.807	296.412		217.672	130.606	213.999	301.583	304.778	406.324
maker-Astri105C7-snap-gene-1608.46-mRNA-1	119.397	-0.940234	0.27793	-3.38299	0.000717004	0.03299		maker-Astri105C7-snap-gene-1608.46-mRNA-1	AT4G01130.1	GDSL-like Lipase/Acylhydrolase superfamily protein	Q9M153	GDSL esterase/lipase At4g01130 (EC 3.1.1.-) (Extracellular lipase At4g01130)	V4U7L3	Uncharacterized protein	IPR001087	GDSL lipase/esterase		maker-Astri105C7-snap-gene-1608.46-mRNA-1		147.328	56.6546	65.7935	80.1061	63.2534	263.066		158.307	62.6046	96.9684	149.972	119.898	142.709
maker-Astri105C8-snap-gene-96.38-mRNA-1	196.379	-0.929461	0.246234	-3.77471	0.000160195	0.012109		maker-Astri105C8-snap-gene-96.38-mRNA-1	AT3G47090.1	Leucine-rich repeat protein kinase family protein	Q9SD62	Putative receptor-like protein kinase At3g47110 (EC 2.7.11.1)	A0A3S4NLE8	LRR.XII-like protein	IPR001611;IPR000719;IPR013210	Leucine-rich repeat;Protein kinase domain;Leucine-rich repeat-containing N-terminal, plant-type		maker-Astri105C8-snap-gene-96.38-mRNA-1		83.0394	39.2224	46.5615	127.611	109.705	224.162		42.0503	44.255	57.9581	243.397	253.524	180.368
maker-Astri105C3-snap-gene-38.1-mRNA-1	117.232	-0.926337	0.273715	-3.38431	0.000713563	0.0329211		maker-Astri105C3-snap-gene-38.1-mRNA-1										maker-Astri105C3-snap-gene-38.1-mRNA-1		100.004	114.399	124.502	74.5173	67.2068	135.238		93.9948	105.78	73.5622	134.401	118.067	151.628
maker-Astri105C5-augustus-gene-843.25-mRNA-1	199.163	-0.924587	0.210019	-4.40241	1.07057e-05	0.00186875		maker-Astri105C5-augustus-gene-843.25-mRNA-1	AT3G06670.2	binding protein			A0A834Z6L5	Uncharacterized protein				maker-Astri105C5-augustus-gene-843.25-mRNA-1		185.723	241.871	238.881	130.405	110.693	235.277		296.826	214.799	129.291	231.104	235.219	220.01
maker-Astri105C6-snap-gene-558.41-mRNA-1	573.453	-0.919757	0.238933	-3.84944	0.000118388	0.00992348		maker-Astri105C6-snap-gene-558.41-mRNA-1	AT2G16720.1	myb domain protein 7	A0A2R6PN00	Transcription factor MYB123 (Myb-related protein 123) (AcMYB123)	A0A3S4PWZ4	Transcription factor TT2-like protein isoform X1	IPR017930	Myb domain		maker-Astri105C6-snap-gene-558.41-mRNA-1		198.223	102.414	66.8057	283.166	413.124	1802.56		429.161	112.257	234.062	641.682	517.117	814.631
maker-Astri105C7-snap-gene-1414.11-mRNA-1	254.834	-0.917874	0.193945	-4.73264	2.21618e-06	0.00055183		maker-Astri105C7-snap-gene-1414.11-mRNA-1										maker-Astri105C7-snap-gene-1414.11-mRNA-1		216.974	356.27	351.236	154.623	155.169	232.498		228.803	329.214	253.009	296.665	316.677	263.615
augustus_masked-Astri105C2-processed-gene-87.1-mRNA-1	450.007	-0.898556	0.239503	-3.75175	0.000175603	0.012874		augustus_masked-Astri105C2-processed-gene-87.1-mRNA-1	AT3G14440.1	nine-cis-epoxycarotenoid dioxygenase 3	Q9M6E8	9-cis-epoxycarotenoid dioxygenase NCED1, chloroplastic (EC 1.13.11.51) (PvNCED1)	A0A822Z159	Uncharacterized protein	IPR004294	Carotenoid oxygenase		augustus_masked-Astri105C2-processed-gene-87.1-mRNA-1		120.541	174.322	154.868	249.633	302.43	563.183		1660.99	71.2397	109.229	372.881	552.811	617.415
maker-Astri105C7-snap-gene-1362.10-mRNA-1	117.454	-0.897072	0.270967	-3.31064	0.000930844	0.0394026		maker-Astri105C7-snap-gene-1362.10-mRNA-1										maker-Astri105C7-snap-gene-1362.10-mRNA-1		166.972	183.038	184.222	66.1341	78.0784	69.4716		133.572	139.241	95.8538	120.469	134.542	147.664
maker-Astri105C2-snap-gene-749.27-mRNA-1	371.694	-0.895279	0.175243	-5.10877	3.24256e-07	0.000112047		maker-Astri105C2-snap-gene-749.27-mRNA-1	AT2G41790.1	Insulinase (Peptidase family M16) family protein	O22941	Insulin-degrading enzyme-like 1, peroxisomal (EC 3.4.24.-) (Insulysin-like 1) (Peroxisomal M16 protease) (Zinc-metallopeptidase)	A0A067JQ91	Uncharacterized protein	IPR007863;IPR011765	Peptidase M16, C-terminal;Peptidase M16, N-terminal		maker-Astri105C2-snap-gene-749.27-mRNA-1		382.16	342.106	357.309	240.318	216.445	365.884		681.463	379.945	289.79	439.262	380.744	453.894
maker-Astri105C7-snap-gene-371.21-mRNA-1	165.85	-0.890728	0.256215	-3.47648	0.000508036	0.025832		maker-Astri105C7-snap-gene-371.21-mRNA-1	AT1G53200.1	TAF RNA polymerase I subunit A			A0A200QKW2	D-tyrosyl-tRNA(Tyr) deacylase	IPR039495	TATA box-binding protein-associated factor RNA polymerase I subunit A		maker-Astri105C7-snap-gene-371.21-mRNA-1		127.684	119.846	92.1109	81.969	122.554	196.373		103.889	89.5894	84.708	178.655	195.864	193.252
maker-Astri105C1-snap-gene-147.28-mRNA-1	861.85	-0.889301	0.146144	-6.08509	1.16423e-09	8.96031e-07		maker-Astri105C1-snap-gene-147.28-mRNA-1	AT5G38530.1	tryptophan synthase beta type 2	P43283	Tryptophan synthase beta chain 1 (EC 4.2.1.20) (Orange pericarp 1) (Fragment)	A0A1R3J138	Tryptophan synthase beta subunit-like PLP-dependent enzymes superfamily	IPR001926	Pyridoxal-phosphate dependent enzyme		maker-Astri105C1-snap-gene-147.28-mRNA-1		527.702	488.101	570.885	516.964	545.561	962.413		3658.38	665.983	718.903	867.869	1080.91	1001.94
maker-Astri105C7-snap-gene-243.17-mRNA-1	216.27	-0.881295	0.203474	-4.33124	1.48272e-05	0.00228232		maker-Astri105C7-snap-gene-243.17-mRNA-1	AT3G27670.1	ARM repeat superfamily protein	Q7XZF5	Protein RST1 (Protein RESURRECTION 1)	A0A3S3N714	Protein RST1	IPR022542	Focadhesin/RST, DUF3730		maker-Astri105C7-snap-gene-243.17-mRNA-1		222.331	293.078	294.552	133.2	134.414	230.646		290.642	248.26	111.458	231.924	238.88	268.57
maker-Astri105C4-augustus-gene-72.45-mRNA-1	434.003	-0.878599	0.165674	-5.30317	1.13807e-07	5.07101e-05		maker-Astri105C4-augustus-gene-72.45-mRNA-1	AT5G22770.1	alpha-adaptin	Q8LPL6	AP-2 complex subunit alpha-1 (Adaptor protein complex AP-2 subunit alpha-1) (Adaptor-related protein complex 2 subunit alpha-1) (Alpha-adaptin 1) (Clathrin assembly protein complex 2 alpha large chain 1) (At-a-Ad) (At-alpha-Ad)	A0A2P2MSU6	AP-2 complex subunit alpha-1	IPR002553	Clathrin/coatomer adaptor, adaptin-like, N-terminal		maker-Astri105C4-augustus-gene-72.45-mRNA-1		486.629	638.454	542.543	285.029	253.014	545.583		537.997	495.44	425.769	495.808	536.337	450.921
augustus_masked-Astri105C5-processed-gene-18.25-mRNA-1	303.774	-0.874907	0.202859	-4.31289	1.61136e-05	0.00243603		augustus_masked-Astri105C5-processed-gene-18.25-mRNA-1	AT1G14580.3	C2H2-like zinc finger protein	Q8RWX7	Protein indeterminate-domain 6, chloroplastic	A0A453LL49	C2H2-type domain-containing protein	IPR022755	Zinc finger, double-stranded RNA binding		augustus_masked-Astri105C5-processed-gene-18.25-mRNA-1		316.978	431.446	335.041	182.567	194.702	298.265		277.037	256.895	207.312	350.754	292.88	393.441
maker-Astri105C7-snap-gene-107.35-mRNA-1	530.91	-0.871159	0.159412	-5.46483	4.63363e-08	2.30755e-05		maker-Astri105C7-snap-gene-107.35-mRNA-1	AT3G06530.4	ARM repeat superfamily protein	Q9C8Z4	Uncharacterized protein At3g06530	A0A3S3PBV2	BP28				maker-Astri105C7-snap-gene-107.35-mRNA-1		721.461	1124.38	1104.32	319.493	340.975	562.257		735.881	821.416	461.436	540.062	610.472	661.02
maker-Astri105C7-snap-gene-1573.6-mRNA-1	206.403	-0.869267	0.220437	-3.94338	8.03403e-05	0.00771484		maker-Astri105C7-snap-gene-1573.6-mRNA-1										maker-Astri105C7-snap-gene-1573.6-mRNA-1		191.973	224.439	232.808	144.377	112.67	216.751		264.67	187.814	164.958	254.051	226.067	223.974
maker-Astri105C6-augustus-gene-48.2-mRNA-1	365.717	-0.867686	0.176706	-4.91034	9.09169e-07	0.000256568		maker-Astri105C6-augustus-gene-48.2-mRNA-1	AT5G08030.2	PLC-like phosphodiesterases superfamily protein	Q9SD81	Glycerophosphodiester phosphodiesterase GDPD6 (EC 3.1.4.46) (Glycerophosphodiester phosphodiesterase 6) (ATGDPD6)	A0A443N2W8	Glycerophosphodiester phosphodiesterase (EC 3.1.4.46)	IPR030395	Glycerophosphodiester phosphodiesterase domain		maker-Astri105C6-augustus-gene-48.2-mRNA-1		241.975	176.501	142.721	221.689	234.235	537.247		362.375	221.275	304.28	381.895	465.863	399.387
snap_masked-Astri105C3-processed-gene-6.41-mRNA-1	188.223	-0.858811	0.208299	-4.12298	3.74006e-05	0.00439768		snap_masked-Astri105C3-processed-gene-6.41-mRNA-1	AT5G06600.1	ubiquitin-specific protease 12	Q9FPT1	Ubiquitin C-terminal hydrolase 12 (EC 3.4.19.12) (Deubiquitinating enzyme 12) (AtUBP12) (Ubiquitin thioesterase 12) (Ubiquitin-specific-processing protease 12)	A0A4Y7L1Y8	Ubiquitinyl hydrolase 1 (EC 3.4.19.12)				snap_masked-Astri105C3-processed-gene-6.41-mRNA-1		151.792	227.708	169.039	121.091	114.647	163.953		260.959	200.767	131.52	220.45	214.169	206.135
maker-Astri105C4-snap-gene-88.36-mRNA-1	797.201	-0.858041	0.132877	-6.45738	1.0653e-10	9.49352e-08		maker-Astri105C4-snap-gene-88.36-mRNA-1	AT4G30100.1	P-loop containing nucleoside triphosphate hydrolases superfamily protein	B6SFA4	Probable helicase MAGATAMA 3 (EC 3.6.4.-) (SEN1-like protein)	A0A200PY02	Putative helicase MAGATAMA 3	IPR041679;IPR041677	DNA2/NAM7 helicase-like, C-terminal;DNA2/NAM7 helicase, helicase domain		maker-Astri105C4-snap-gene-88.36-mRNA-1		604.491	813.865	923.133	476.911	521.841	778.082		1140.31	733.985	639.768	893.274	856.675	963.286
maker-Astri105C1-snap-gene-956.14-mRNA-1	247.293	-0.856842	0.187114	-4.57924	4.66658e-06	0.00100018		maker-Astri105C1-snap-gene-956.14-mRNA-1	AT3G57660.1	nuclear RNA polymerase A1	Q9SVY0	DNA-directed RNA polymerase I subunit 1 (DNA-directed RNA polymerase I subunit RPA1) (DNA polymerase I subunit A1) (EC 2.7.7.6) (Nuclear RNA polymerase A1)	E3P6R7	DNA-directed RNA polymerase (EC 2.7.7.6) (Fragment)	IPR007066	RNA polymerase Rpb1, domain 3		maker-Astri105C1-snap-gene-956.14-mRNA-1		296.442	367.165	364.395	151.829	158.134	262.139		256.012	327.055	211.77	267.163	291.965	282.445
maker-Astri105C4-snap-gene-224.14-mRNA-1	807.478	-0.853668	0.13153	-6.4903	8.56644e-11	9.06544e-08		maker-Astri105C4-snap-gene-224.14-mRNA-1	AT3G04340.1	FtsH extracellular protease family	F4J3N2	Probable inactive ATP-dependent zinc metalloprotease FTSHI 5, chloroplastic (AtFTSHI5) (Protein EMBRYO DEFECTIVE 2458) (Protein FTSH INACTIVE PROTEASE 5)	A0A835DFL9	AAA domain-containing protein				maker-Astri105C4-snap-gene-224.14-mRNA-1		832.18	927.174	986.902	543.045	470.447	969.823		771.747	1013.55	795.809	894.094	942.708	909.77
maker-Astri105C1-snap-gene-992.8-mRNA-1	172.282	-0.844887	0.223949	-3.77268	0.000161504	0.0121537		maker-Astri105C1-snap-gene-992.8-mRNA-1										maker-Astri105C1-snap-gene-992.8-mRNA-1		224.117	293.078	222.686	97.8039	119.589	197.299		243.645	222.354	150.468	191.767	195.864	197.216
maker-Astri105C7-snap-gene-1079.45-mRNA-1	169.23	-0.844414	0.221294	-3.81581	0.000135737	0.0109967		maker-Astri105C7-snap-gene-1079.45-mRNA-1										maker-Astri105C7-snap-gene-1079.45-mRNA-1		149.114	268.02	191.307	114.57	98.8335	194.52		304.246	215.878	134.864	195.045	191.287	188.297
maker-Astri105C1-augustus-gene-72.39-mRNA-1	1953.66	-0.833954	0.114922	-7.25667	3.96742e-13	8.39704e-10		maker-Astri105C1-augustus-gene-72.39-mRNA-1	AT2G02990.1	ribonuclease 1	P80196	Intracellular ribonuclease LX (RNase LX) (EC 4.6.1.19)	A0A443NLJ7	Extracellular ribonuclease LE-like protein	IPR001568	Ribonuclease T2-like		maker-Astri105C1-augustus-gene-72.39-mRNA-1		373.231	80.6238	122.477	1262.14	1215.65	3152.16		3438.23	297.912	543.914	2262.69	2345.79	2011.8
maker-Astri105C1-augustus-gene-31.5-mRNA-1	400.961	-0.833368	0.191783	-4.34537	1.39038e-05	0.00223071		maker-Astri105C1-augustus-gene-31.5-mRNA-1	AT4G29260.1	HAD superfamily, subfamily IIIB acid phosphatase	P27061	Acid phosphatase 1 (EC 3.1.3.2) (Apase-1(1))	A0A1U8AV56	acid phosphatase 1-like	IPR005519	Acid phosphatase, class B-like		maker-Astri105C1-augustus-gene-31.5-mRNA-1		150.9	91.5189	83.001	241.25	267.839	489.08		190.463	105.78	292.02	513.838	465.863	378.575
maker-Astri105C1-snap-gene-71.22-mRNA-1	816.042	-0.823448	0.203638	-4.04368	5.26185e-05	0.00574798		maker-Astri105C1-snap-gene-71.22-mRNA-1	AT3G15540.1	indole-3-acetic acid inducible 19	P13088	Auxin-induced protein AUX22	A0A6N2M7B8	Auxin-responsive protein	IPR033389	AUX/IAA domain		maker-Astri105C1-snap-gene-71.22-mRNA-1		468.771	230.976	468.652	443.378	596.954	341.8		1403.74	596.903	460.321	728.551	1003.11	1027.7
maker-Astri105C4-snap-gene-305.28-mRNA-1	749.32	-0.817469	0.169489	-4.82314	1.41318e-06	0.000385935		maker-Astri105C4-snap-gene-305.28-mRNA-1	AT4G38350.2	Patched family protein			A0A3S3P0R1	Sterol-sensing domain-containing protein	IPR000731;IPR032190	Sterol-sensing domain;Niemann-Pick C1, N-terminal		maker-Astri105C4-snap-gene-305.28-mRNA-1		981.294	992.545	793.571	448.035	509.981	578.93		837.296	711.318	542.8	786.737	756.912	987.071
maker-Astri105C8-snap-gene-53.20-mRNA-1	373.695	-0.815247	0.177424	-4.59491	4.32927e-06	0.000969595		maker-Astri105C8-snap-gene-53.20-mRNA-1	AT4G38180.1	FAR1-related sequence 5	Q9SZL8	Protein FAR1-RELATED SEQUENCE 5	A0A4Y1RCF9	Protein FAR1-RELATED SEQUENCE (Fragment)	IPR004330;IPR018289;IPR007527	FAR1 DNA binding domain;MULE transposase domain;Zinc finger, SWIM-type		maker-Astri105C8-snap-gene-53.20-mRNA-1		319.657	379.15	199.405	248.701	229.294	397.377		413.083	227.751	239.634	375.339	422.846	463.804
maker-Astri105C4-snap-gene-362.5-mRNA-1	140.81	-0.812383	0.236858	-3.42983	0.00060395	0.0291341		maker-Astri105C4-snap-gene-362.5-mRNA-1	AT5G05680.1	nuclear pore complex protein-like protein	Q9FFK6	Nuclear pore complex protein NUP88 (Nucleoporin 88) (Protein EMBRYO DEFECTIVE 2789) (Protein MODIFIER OF SNC1,7)	A0A1U8AKM4	nuclear pore complex protein NUP88 isoform X1				maker-Astri105C4-snap-gene-362.5-mRNA-1		144.649	151.442	223.698	85.6949	94.8801	129.68		152.123	157.591	125.947	159.806	153.762	161.539
maker-Astri105S014-augustus-gene-0.8-mRNA-1	540.434	-0.811514	0.251265	-3.22972	0.00123912	0.0463152		maker-Astri105S014-augustus-gene-0.8-mRNA-1	AT3G50660.1	Cytochrome P450 superfamily protein	O64989	Cytochrome P450 90B1 (EC 1.14.-.-) (Protein DWARF 4) (Dwarf4) (Steroid 22-alpha-hydroxylase)	A0A443PY73	Cytochrome P450	IPR001128	Cytochrome P450		maker-Astri105S014-augustus-gene-0.8-mRNA-1		71.4317	180.859	118.428	424.748	267.839	591.898		12.3677	88.51	416.852	459.749	690.099	673.904
maker-Astri105C7-augustus-gene-999.1-mRNA-1	284.904	-0.810696	0.243809	-3.32512	0.000883793	0.0378419		maker-Astri105C7-augustus-gene-999.1-mRNA-1	AT4G20270.1	Leucine-rich receptor-like protein kinase family protein	O65440	Leucine-rich repeat receptor-like serine/threonine-protein kinase BAM3 (EC 2.7.11.1) (Protein BARELY ANY MERISTEM 3)	F6HGD8	Protein kinase domain-containing protein	IPR001611;IPR000719;IPR013210	Leucine-rich repeat;Protein kinase domain;Leucine-rich repeat-containing N-terminal, plant-type		maker-Astri105C7-augustus-gene-999.1-mRNA-1		110.719	62.1021	29.354	211.443	154.18	303.822		45.7606	39.9374	105.885	393.369	288.304	279.472
maker-Astri105C8-snap-gene-335.25-mRNA-1	146.448	-0.810434	0.237514	-3.41215	0.000644533	0.030418		maker-Astri105C8-snap-gene-335.25-mRNA-1	AT1G13940.1	T-box transcription factor, putative (DUF863)			A0A200PR77	Uncharacterized protein	IPR008581	Protein of unknown function DUF863, plant		maker-Astri105C8-snap-gene-335.25-mRNA-1		153.578	114.399	106.282	94.0781	93.8918	159.321		183.043	90.6687	94.7392	175.377	150.101	168.476
maker-Astri105C8-snap-gene-368.2-mRNA-1	224.693	-0.806646	0.221632	-3.63958	0.000273085	0.0176227		maker-Astri105C8-snap-gene-368.2-mRNA-1	AT3G06030.1	NPK1-related protein kinase 3	O22042	Mitogen-activated protein kinase kinase kinase 3 (EC 2.7.11.25) (Arabidopsis NPK1-related protein kinase 3)	A0A835JUB9	Protein kinase domain-containing protein				maker-Astri105C8-snap-gene-368.2-mRNA-1		231.26	245.14	220.661	136.925	152.204	169.511		74.2065	267.689	236.291	260.607	284.643	212.081
maker-Astri105C8-snap-gene-90.48-mRNA-1	399.694	-0.802107	0.189102	-4.24165	2.21881e-05	0.00295818		maker-Astri105C8-snap-gene-90.48-mRNA-1	AT2G27040.1	Argonaute family protein	Q6YSJ5	Protein argonaute 16 (OsAGO16) (OsAGO6) (Protein ZWILLE/PINHEAD-like 1)	A0A834ZP27	Uncharacterized protein	IPR014811;IPR003100;IPR032474	Argonaute, linker 1 domain;PAZ domain;Protein argonaute, N-terminal		maker-Astri105C8-snap-gene-90.48-mRNA-1		466.092	503.354	495.982	261.742	253.014	280.665		160.781	399.374	305.395	375.339	504.303	466.777
snap_masked-Astri105C4-processed-gene-924.13-mRNA-1	169.248	-0.800442	0.232818	-3.43806	0.000585903	0.0285072		snap_masked-Astri105C4-processed-gene-924.13-mRNA-1	AT1G75210.1	HAD-superfamily hydrolase, subfamily IG, 5'-nucleotidase			A0A3S3NWC7	5'-nucleotidase domain-containing protein 4-like protein isoform X2	IPR008380	HAD-superfamily hydrolase, subfamily IG, 5'-nucleotidase		snap_masked-Astri105C4-processed-gene-924.13-mRNA-1		182.151	176.501	228.759	99.6669	118.6	205.636		218.909	152.194	133.749	180.294	179.389	210.099
maker-Astri105C4-augustus-gene-859.15-mRNA-1	167.179	-0.796586	0.225757	-3.52851	0.0004179	0.0225052		maker-Astri105C4-augustus-gene-859.15-mRNA-1	AT2G22570.1	nicotinamidase 1	Q8S8F9	Nicotinamidase 1 (AtNIC1) (EC 3.5.1.19) (Nicotinamide deamidase 1)	A0A200PNE3	Isochorismatase-like	IPR000868	Isochorismatase-like		maker-Astri105C4-augustus-gene-859.15-mRNA-1		132.149	47.9385	37.4517	100.598	115.635	339.948		53.1813	47.4932	162.729	197.504	190.372	174.422
maker-Astri105C6-snap-gene-280.3-mRNA-1	976.998	-0.794199	0.134374	-5.91034	3.414e-09	2.2233e-06		maker-Astri105C6-snap-gene-280.3-mRNA-1	AT5G12400.1	PHD-finger and DNA binding domain-containing protein	F4JYC8	DDT domain-containing protein PTM (DDT domain-containing protein 1) (Membrane-bound transcription factor PTM) (PHD type transcription factor with transmembrane domains)	A0A3S3MWF3	DDT domain-containing protein PTM-like protein	IPR019787;IPR018501	Zinc finger, PHD-finger;DDT domain		maker-Astri105C6-snap-gene-280.3-mRNA-1		879.503	932.621	671.094	657.615	605.849	1112.47		952.316	642.237	670.976	989.978	1153.22	1142.66
snap_masked-Astri105C3-processed-gene-1080.20-mRNA-1	461.745	-0.77038	0.160047	-4.81345	1.48346e-06	0.000398698		snap_masked-Astri105C3-processed-gene-1080.20-mRNA-1	AT5G03730.1	Protein kinase superfamily protein	Q05609	Serine/threonine-protein kinase CTR1 (EC 2.7.11.1) (Protein CONSTITUTIVE TRIPLE RESPONSE1)	A0A3S3QAR0	Serine/threonine-protein kinase CTR1 isoform X1	-	-		snap_masked-Astri105C3-processed-gene-1080.20-mRNA-1		533.952	649.349	611.373	301.795	302.43	485.375		639.412	485.725	426.884	462.208	533.591	550.024
maker-Astri105C1-snap-gene-172.35-mRNA-1	1418.99	-0.766652	0.210678	-3.63897	0.000273728	0.0176227		maker-Astri105C1-snap-gene-172.35-mRNA-1	AT5G35320.1	DBH-like monooxygenase			A0A835D6P4	Uncharacterized protein				maker-Astri105C1-snap-gene-172.35-mRNA-1		783.07	1220.25	493.957	788.952	1072.34	1052.26		763.09	565.6	672.091	1197.32	1877.18	1671.88
maker-Astri105C6-augustus-gene-366.44-mRNA-1	575.187	-0.755658	0.216709	-3.48697	0.000488522	0.0252185		maker-Astri105C6-augustus-gene-366.44-mRNA-1	AT3G48310.1	cytochrome P450, family 71, subfamily A, polypeptide 22	P24465	Cytochrome P450 71A1 (EC 1.14.-.-) (ARP-2) (CYPLXXIA1)	A0A443Q1W6	Cytochrome P450 71A1	IPR001128	Cytochrome P450		maker-Astri105C6-augustus-gene-366.44-mRNA-1		483.95	126.383	275.32	343.711	415.101	329.758		2069.12	732.906	434.686	730.19	480.507	708.59
maker-Astri105C2-augustus-gene-57.41-mRNA-1	1505.92	-0.754304	0.155271	-4.858	1.18578e-06	0.000329142		maker-Astri105C2-augustus-gene-57.41-mRNA-1	AT1G05320.9	myosin heavy chain, embryonic smooth protein			A0A8B7BIG2	myosin-9-like isoform X3				maker-Astri105C2-augustus-gene-57.41-mRNA-1		633.064	521.876	627.569	1024.61	962.638	1495.95		2886.63	712.397	1042.13	1494.8	1987.01	1544.03
maker-Astri105C6-augustus-gene-109.31-mRNA-1	586.614	-0.748929	0.200854	-3.72872	0.000192453	0.0138077		maker-Astri105C6-augustus-gene-109.31-mRNA-1	AT5G40390.1	Raffinose synthase family protein	Q8VWN6	Galactinol--sucrose galactosyltransferase (EC 2.4.1.82) (Raffinose synthase)	A0A835CZV8	Galactinol--sucrose galactosyltransferase (EC 2.4.1.82)	IPR008811	Glycosyl hydrolases 36		maker-Astri105C6-augustus-gene-109.31-mRNA-1		518.773	237.513	306.699	352.094	423.996	279.739		1571.94	220.196	235.176	585.955	569.286	799.765
maker-Astri105C5-snap-gene-761.1-mRNA-1	220.135	-0.745669	0.22635	-3.29431	0.000986625	0.0405474		maker-Astri105C5-snap-gene-761.1-mRNA-1										maker-Astri105C5-snap-gene-761.1-mRNA-1		145.542	209.186	308.723	158.349	133.425	251.95		364.848	263.371	203.968	277.817	208.677	246.768
maker-Astri105C5-augustus-gene-787.10-mRNA-1	963.026	-0.735573	0.138156	-5.32421	1.01392e-07	4.63992e-05		maker-Astri105C5-augustus-gene-787.10-mRNA-1	AT3G62200.1	Putative endonuclease or glycosyl hydrolase			A0A3S3NG39	Endonuclease or glycosyl hydrolase with C2H2-type zinc finger domain-containing protein	IPR025677;IPR021139	OST-HTH associated domain;NYN domain, MARF1-type		maker-Astri105C5-augustus-gene-787.10-mRNA-1		772.356	724.525	688.301	635.26	647.359	847.553		1695.62	681.095	696.612	1062.1	961.928	1177.35
maker-Astri105C1-snap-gene-100.7-mRNA-1	251.612	-0.732793	0.20457	-3.58211	0.000340824	0.0201074		maker-Astri105C1-snap-gene-100.7-mRNA-1	AT3G23590.1	REF4-related 1	Q9LUG9	Mediator of RNA polymerase II transcription subunit 33A (REF4-related 1 protein) (REF4-resembling 1 protein)	A0A3S3N5T0	Mediator of RNA polymerase II transcription subunit 33A-like protein				maker-Astri105C1-snap-gene-100.7-mRNA-1		216.081	268.02	246.979	189.088	146.274	255.655		473.685	201.846	201.739	280.275	263.592	292.355
maker-Astri105C3-augustus-gene-917.1-mRNA-1	453.007	-0.727955	0.193504	-3.76196	0.000168587	0.012575		maker-Astri105C3-augustus-gene-917.1-mRNA-1	AT5G14700.1	NAD(P)-binding Rossmann-fold superfamily protein	Q0JKZ0	Cinnamoyl-CoA reductase-like SNL6 (EC 1.2.-.-) (Protein SUPPRESSOR OF NH1-MEDIATED LESION 6)	A0A835D2S4	3Beta_HSD domain-containing protein	IPR002225	3-beta hydroxysteroid dehydrogenase/isomerase		maker-Astri105C3-augustus-gene-917.1-mRNA-1		101.79	25.0588	66.8057	321.356	284.64	427.019		211.488	101.463	256.353	590.053	491.49	422.181
maker-Astri105C7-snap-gene-780.7-mRNA-1	309.593	-0.727139	0.215969	-3.36686	0.000760288	0.0342286		maker-Astri105C7-snap-gene-780.7-mRNA-1	AT5G18430.1	GDSL-like Lipase/Acylhydrolase superfamily protein	Q5PNZ0	GDSL esterase/lipase At5g18430 (EC 3.1.1.-) (Extracellular lipase At5g18430)	A0A443NPI5	GDSL esterase/lipase LTL1-like protein	IPR001087	GDSL lipase/esterase		maker-Astri105C7-snap-gene-780.7-mRNA-1		225.903	172.143	130.575	217.032	196.679	459.439		1476.71	200.767	267.499	296.665	315.761	415.244
maker-Astri105C6-snap-gene-1153.0-mRNA-1	504.556	-0.726946	0.164093	-4.4301	9.41906e-06	0.00173352		maker-Astri105C6-snap-gene-1153.0-mRNA-1	AT4G11270.1	Transducin/WD40 repeat-like superfamily protein			A0A443N803	WD40 repeat	IPR001680	WD40 repeat		maker-Astri105C6-snap-gene-1153.0-mRNA-1		350.908	463.042	412.981	379.107	295.512	535.394		465.027	393.977	372.269	551.535	568.371	554.98
maker-Astri105C6-snap-gene-755.33-mRNA-1	227.227	-0.726588	0.22482	-3.23186	0.00122987	0.0461734		maker-Astri105C6-snap-gene-755.33-mRNA-1	AT3G17700.1	cyclic nucleotide-binding transporter 1	Q9LD37	Probable cyclic nucleotide-gated ion channel 20, chloroplastic (Cyclic nucleotide-binding transporter 1)	A0A2C9U3L3	Uncharacterized protein				maker-Astri105C6-snap-gene-755.33-mRNA-1		237.511	167.785	191.307	171.39	132.437	312.159		662.911	126.289	147.124	263.885	218.745	271.544
maker-Astri105C5-snap-gene-821.20-mRNA-1	348.806	-0.725811	0.196153	-3.70024	0.000215396	0.014886		maker-Astri105C5-snap-gene-821.20-mRNA-1										maker-Astri105C5-snap-gene-821.20-mRNA-1		239.296	260.393	301.638	201.197	265.862	274.181		300.536	279.562	290.905	354.851	422.846	379.566
maker-Astri105C2-snap-gene-140.18-mRNA-1	1332.13	-0.70715	0.108209	-6.53506	6.35827e-11	7.17721e-08		maker-Astri105C2-snap-gene-140.18-mRNA-1	AT3G47910.2	Ubiquitin carboxyl-terminal hydrolase-related protein	Q9FPT5	Ubiquitin carboxyl-terminal hydrolase 1 (EC 3.4.19.12) (Deubiquitinating enzyme 1) (AtUBP1) (Ubiquitin thioesterase 1) (Ubiquitin-specific-processing protease 1)	A0A3S3Q2V2	Ubiquitin carboxyl-terminal hydrolases family 2	IPR006866;IPR001394;IPR006865	Domain of unknown function DUF627, N-terminal;Peptidase C19, ubiquitin carboxyl-terminal hydrolase;Domain of unknown function DUF629		maker-Astri105C2-snap-gene-140.18-mRNA-1		1285.77	1402.2	1361.42	924.946	874.676	1614.52		1966.47	1258.57	1120.15	1511.19	1475.38	1417.18
maker-Astri105C3-augustus-gene-950.0-mRNA-1	1505.13	-0.704043	0.148267	-4.74848	2.04947e-06	0.000517935		maker-Astri105C3-augustus-gene-950.0-mRNA-1	AT1G70950.1	TPX2 (targeting protein for Xklp2) protein family	Q67Y69	Protein WVD2-like 7	A0A443PTD8	Protein WVD2-like protein 7 isoform X1	IPR027329	TPX2, C-terminal		maker-Astri105C3-augustus-gene-950.0-mRNA-1		1695.61	1359.71	899.853	970.587	1065.42	1325.52		3611.38	944.466	1006.46	1410.39	1722.5	1839.36
maker-Astri105C7-augustus-gene-1201.47-mRNA-1	2338.21	-0.696711	0.0962649	-7.23744	4.57243e-13	8.60227e-10		maker-Astri105C7-augustus-gene-1201.47-mRNA-1	AT1G62310.1	transcription factor jumonji (jmjC) domain-containing protein	Q9SSE9	Lysine-specific demethylase JMJ25 (EC 1.14.11.65) (Jumonji domain-containing protein 25) (Lysine-specific histone demethylase JMJ25) (Protein INCREASE IN BONSAI METHYLATION 1) (Protein JUMONJI 25) ([histone H3]-dimethyl-L-lysine(9) demethylase JMJ25)	A0A8B7CNS1	lysine-specific demethylase JMJ25-like	IPR018866	Zinc-finger domain of monoamine-oxidase A repressor R1		maker-Astri105C7-augustus-gene-1201.47-mRNA-1		1790.26	2051.55	1888.78	1618.89	1555.64	1912.78		2046.86	1920.23	1716.45	2487.24	2637.75	2588.58
maker-Astri105C6-snap-gene-272.17-mRNA-1	802.653	-0.690244	0.134993	-5.11317	3.16789e-07	0.000111747		maker-Astri105C6-snap-gene-272.17-mRNA-1	AT3G54460.1	SNF2 domain-containing protein / helicase domain-containing protein / F-box family protein	Q9M1I1	F-box protein At3g54460	A0A1U8B191	F-box protein At3g54460-like isoform X1	IPR011124;IPR001810;IPR000330	Zinc finger, CW-type;F-box domain;SNF2, N-terminal		maker-Astri105C6-snap-gene-272.17-mRNA-1		786.642	1397.84	561.775	515.101	578.176	784.566		557.785	721.032	614.133	820.337	904.268	919.68
maker-Astri105C3-snap-gene-956.5-mRNA-1	1127.3	-0.688746	0.124105	-5.54971	2.86151e-08	1.56294e-05		maker-Astri105C3-snap-gene-956.5-mRNA-1					A0A833WIC5	Uncharacterized protein				maker-Astri105C3-snap-gene-956.5-mRNA-1		599.134	1117.84	434.237	749.83	786.714	1250.49		932.528	735.064	660.945	1144.05	1327.11	1241.77
maker-Astri105C2-snap-gene-251.6-mRNA-1	731.924	-0.683556	0.130777	-5.22687	1.72406e-07	7.29794e-05		maker-Astri105C2-snap-gene-251.6-mRNA-1	AT1G79560.1	FTSH protease 12	Q9SAJ3	ATP-dependent zinc metalloprotease FTSH 12, chloroplastic (AtFTSH12) (EC 3.4.24.-)	A0A3S3MY95	ATP-dependent zinc metalloprotease FTSH 12, chloroplastic	IPR003959;IPR041569	ATPase, AAA-type, core;AAA ATPase, AAA+ lid domain		maker-Astri105C2-snap-gene-251.6-mRNA-1		814.322	1039.39	960.585	482.499	517.887	855.89		448.949	980.086	599.643	776.903	851.183	779.944
maker-Astri105C5-augustus-gene-754.11-mRNA-1	630.451	-0.682058	0.162189	-4.20533	2.60697e-05	0.00336956		maker-Astri105C5-augustus-gene-754.11-mRNA-1	AT3G62010.1	metal ion-binding protein			A0A1U7Z3S0	paladin isoform X2	-	-		maker-Astri105C5-augustus-gene-754.11-mRNA-1		603.598	544.756	718.667	471.322	390.392	734.546		4159.27	565.6	487.071	618.736	748.675	706.608
maker-Astri105C6-snap-gene-260.5-mRNA-1	5661.24	-0.68105	0.170754	-3.98848	6.64978e-05	0.00678278		maker-Astri105C6-snap-gene-260.5-mRNA-1	AT1G48600.2	S-adenosyl-L-methionine-dependent methyltransferases superfamily protein	Q944H0	Phosphomethylethanolamine N-methyltransferase (AtPMEAMT) (EC 2.1.1.-) (Phosphoethanolamine N-methyltransferase 2)	A0A5J5BHV8	Methyltransf_11 domain-containing protein	-;IPR013216	-;Methyltransferase type 11		maker-Astri105C6-snap-gene-260.5-mRNA-1		2250.99	3895	2165.11	3978.29	3768.52	4133.1		2577.44	7156.35	6618.37	7333.86	6492.79	4793.64
maker-Astri105C1-snap-gene-213.20-mRNA-1	1566.57	-0.673597	0.108853	-6.18812	6.0886e-10	4.90915e-07		maker-Astri105C1-snap-gene-213.20-mRNA-1	AT4G25120.1	P-loop containing nucleoside triphosphate hydrolases superfamily protein	D1KF50	ATP-dependent DNA helicase SRS2-like protein At4g25120 (EC 3.6.4.12) (AtSRS2)	A0A3S3NUG1	DNA helicase (EC 3.6.4.12)	IPR014016;IPR014017	UvrD-like helicase, ATP-binding domain;UvrD-like DNA helicase, C-terminal		maker-Astri105C1-snap-gene-213.20-mRNA-1		1209.88	1418.54	1202.5	1103.79	1047.63	1089.31		785.352	1659.02	1190.37	1726.72	1794.81	1622.32
maker-Astri105C1-snap-gene-31.42-mRNA-1	1969.58	-0.669288	0.17278	-3.87365	0.000107217	0.00921523		maker-Astri105C1-snap-gene-31.42-mRNA-1	AT4G29260.1	HAD superfamily, subfamily IIIB acid phosphatase	P27061	Acid phosphatase 1 (EC 3.1.3.2) (Apase-1(1))	A0A1U8AV56	acid phosphatase 1-like	IPR005519	Acid phosphatase, class B-like		maker-Astri105C1-snap-gene-31.42-mRNA-1		4705.57	1900.11	3188.45	1388.82	1321.4	2304.6		1754.98	5197.26	4229.83	1767.7	2635.92	2058.38
maker-Astri105C1-snap-gene-140.9-mRNA-1	324.67	-0.668778	0.165722	-4.03555	5.44745e-05	0.00588641		maker-Astri105C1-snap-gene-140.9-mRNA-1	AT4G39350.1	cellulose synthase A2	O48947	Cellulose synthase A catalytic subunit 2 [UDP-forming] (AtCesA2) (Ath-A) (EC 2.4.1.12)	A0A835DIA8	Cellulose synthase (EC 2.4.1.12)	IPR027934	Cellulose synthase, RING-type zinc finger		maker-Astri105C1-snap-gene-140.9-mRNA-1		342.872	394.403	457.518	220.757	226.329	390.893		555.312	384.263	320.999	367.963	356.948	339.925
maker-Astri105C3-augustus-gene-792.28-mRNA-1	258.809	-0.666193	0.204678	-3.25483	0.0011346	0.044324		maker-Astri105C3-augustus-gene-792.28-mRNA-1	AT5G06560.1	myosin-binding protein (Protein of unknown function, DUF593)	Q9FG14	Myosin-binding protein 7	A0A5B6ZK81	GTD-binding domain-containing protein	IPR007656	GTD-binding domain		maker-Astri105C3-augustus-gene-792.28-mRNA-1		117.862	148.174	49.5982	184.43	171.97	262.139		86.5742	86.3512	135.979	241.758	305.694	301.275
maker-Astri105C1-snap-gene-439.8-mRNA-1	756.368	-0.66518	0.190864	-3.4851	0.00049195	0.0253182		maker-Astri105C1-snap-gene-439.8-mRNA-1	AT5G16680.1	RING/FYVE/PHD zinc finger superfamily protein			A0A3S3MW78	PHD-type domain-containing protein	IPR019787	Zinc finger, PHD-finger		maker-Astri105C1-snap-gene-439.8-mRNA-1		834.858	722.346	722.716	520.689	521.841	810.502		2159.41	523.504	510.477	708.063	744.099	1026.71
maker-Astri105C8-augustus-gene-303.41-mRNA-1	580.956	-0.65531	0.158893	-4.12423	3.71979e-05	0.00439768		maker-Astri105C8-augustus-gene-303.41-mRNA-1	AT2G23300.1	Leucine-rich repeat protein kinase family protein	C0LGS3	Probable LRR receptor-like serine/threonine-protein kinase At4g37250 (EC 2.7.11.1)	A0A443NGG4	Putative LRR receptor-like serine/threonine-protein kinase	IPR000719;IPR001611;IPR013210	Protein kinase domain;Leucine-rich repeat;Leucine-rich repeat-containing N-terminal, plant-type		maker-Astri105C8-augustus-gene-303.41-mRNA-1		332.158	444.521	261.15	382.832	422.019	762.335		243.645	225.592	391.217	560.55	693.76	646.155
maker-Astri105C6-snap-gene-973.19-mRNA-1	340.11	-0.655082	0.19575	-3.34653	0.000818312	0.0360824		maker-Astri105C6-snap-gene-973.19-mRNA-1	AT1G18270.3	ketose-bisphosphate aldolase class-II family protein	Q9SUC0	Probable 3-hydroxyisobutyrate dehydrogenase, mitochondrial (HIBADH) (EC 1.1.1.31)	A0A3S4NH25	Ketose-bisphosphate aldolase	IPR010737;IPR006115;IPR029154	Four-carbon acid sugar kinase, N-terminal domain;6-phosphogluconate dehydrogenase, NADP-binding;3-hydroxyisobutyrate dehydrogenase, NAD-binding domain		maker-Astri105C6-snap-gene-973.19-mRNA-1		248.225	274.557	293.54	252.427	218.422	246.393		425.45	371.31	293.134	328.627	356.948	427.136
maker-Astri105C7-snap-gene-1345.5-mRNA-1	323.093	-0.653455	0.18143	-3.60168	0.000316162	0.0190535		maker-Astri105C7-snap-gene-1345.5-mRNA-1	AT1G07630.1	pol-like 5	Q9LQN6	Probable protein phosphatase 2C 4 (AtPP2C04) (EC 3.1.3.16) (Protein POLTERGEIST-LIKE 5) (Protein phosphatase 2C PLL5) (PP2C PLL5)	A0A3S3R728	PPM-type phosphatase domain-containing protein	IPR001932	PPM-type phosphatase domain		maker-Astri105C7-snap-gene-1345.5-mRNA-1		220.545	248.409	57.6958	236.592	211.504	454.807		299.299	123.05	163.843	354.032	384.405	318.122
maker-Astri105C4-snap-gene-29.49-mRNA-1	375.211	-0.649589	0.179438	-3.62013	0.000294451	0.0181958		maker-Astri105C4-snap-gene-29.49-mRNA-1										maker-Astri105C4-snap-gene-29.49-mRNA-1		514.309	549.114	400.834	233.798	287.605	357.547		180.569	405.851	381.186	373.7	432.914	419.208
maker-Astri105C4-snap-gene-156.16-mRNA-1	354.819	-0.647638	0.164972	-3.92574	8.64619e-05	0.00813319		maker-Astri105C4-snap-gene-156.16-mRNA-1										maker-Astri105C4-snap-gene-156.16-mRNA-1		325.907	354.091	389.7	251.496	242.142	383.483		455.133	369.151	336.603	414.676	374.338	369.656
maker-Astri105C7-augustus-gene-20.11-mRNA-1	248.845	-0.64699	0.198338	-3.26206	0.00110605	0.0434516		maker-Astri105C7-augustus-gene-20.11-mRNA-1										maker-Astri105C7-augustus-gene-20.11-mRNA-1		283.941	302.884	347.187	153.692	192.725	266.771		341.35	319.499	202.853	276.997	260.846	274.517
maker-Astri105C2-snap-gene-73.6-mRNA-1	468.757	-0.641033	0.165166	-3.88115	0.000103965	0.00904506		maker-Astri105C2-snap-gene-73.6-mRNA-1	AT1G08620.3	Transcription factor jumonji (jmj) family protein / zinc finger (C5HC2 type) family protein	C0SUT9	Putative lysine-specific demethylase JMJ16 (EC 1.14.11.-) (Jumonji domain-containing protein 16) (Lysine-specific histone demethylase JMJ16) (Protein JUMONJI 16)	A0A3S3N057	JmjC domain-containing protein	IPR004198;IPR003349;IPR003347;IPR003889;IPR003888	Zinc finger, C5HC2-type;JmjN domain;JmjC domain;FY-rich, C-terminal;FY-rich, N-terminal		maker-Astri105C2-snap-gene-73.6-mRNA-1		509.844	382.418	427.152	349.3	304.407	606.718		1356.74	282.8	363.353	508.921	464.032	555.971
maker-Astri105C3-snap-gene-1066.4-mRNA-1	294.905	-0.636138	0.169686	-3.74892	0.000177601	0.0129618		maker-Astri105C3-snap-gene-1066.4-mRNA-1	AT1G32440.1	plastidial pyruvate kinase 3	Q40546	Pyruvate kinase isozyme G, chloroplastic (EC 2.7.1.40)	A0A3S3Q8C0	Pyruvate kinase (EC 2.7.1.40)	IPR015795;IPR015793	Pyruvate kinase, C-terminal;Pyruvate kinase, barrel		maker-Astri105C3-snap-gene-1066.4-mRNA-1		411.625	326.853	256.089	203.991	208.539	521.5		367.322	219.116	263.041	325.349	321.253	314.158
maker-Astri105C6-snap-gene-1116.33-mRNA-1	742.983	-0.63275	0.138173	-4.57939	4.66327e-06	0.00100018		maker-Astri105C6-snap-gene-1116.33-mRNA-1	AT2G02090.1	SNF2 domain-containing protein / helicase domain-containing protein	Q9ZUL5	Protein CHROMATIN REMODELING 19 (AtCHR19) (EC 3.6.4.-) (AtRAD54-like protein)	A0A3S3NRF7	Protein CHROMATIN REMODELING 19				maker-Astri105C6-snap-gene-1116.33-mRNA-1		788.428	1033.95	929.207	509.512	531.724	753.072		1100.73	827.892	639.768	838.367	852.098	728.411
maker-Astri105C3-snap-gene-878.40-mRNA-1	513.421	-0.632316	0.162303	-3.8959	9.7833e-05	0.00885834		maker-Astri105C3-snap-gene-878.40-mRNA-1	AT2G46915.1	DUF3754 family protein, putative (DUF3754)			A0A1U8QCR5	uncharacterized protein LOC104585793 isoform X2	IPR022227	Protein of unknown function DUF3754		maker-Astri105C3-snap-gene-878.40-mRNA-1		692.888	424.909	298.601	382.832	336.034	854.037		336.403	405.851	351.092	505.642	554.642	611.468
maker-Astri105C6-snap-gene-4.38-mRNA-1	2321.35	-0.631227	0.123159	-5.12532	2.97037e-07	0.000107009		maker-Astri105C6-snap-gene-4.38-mRNA-1	AT1G11950.1	Transcription factor jumonji (jmjC) domain-containing protein	Q9SSE9	Lysine-specific demethylase JMJ25 (EC 1.14.11.65) (Jumonji domain-containing protein 25) (Lysine-specific histone demethylase JMJ25) (Protein INCREASE IN BONSAI METHYLATION 1) (Protein JUMONJI 25) ([histone H3]-dimethyl-L-lysine(9) demethylase JMJ25)	A0A8B7CNS1	lysine-specific demethylase JMJ25-like	IPR018866;IPR003347	Zinc-finger domain of monoamine-oxidase A repressor R1;JmjC domain		maker-Astri105C6-snap-gene-4.38-mRNA-1		2414.39	2520.04	2196.49	1712.03	1541.8	2234.21		1271.4	1861.95	1747.66	2315.96	2769.55	2470.65
maker-Astri105C5-snap-gene-983.23-mRNA-1	889.153	-0.621748	0.167856	-3.70405	0.000212183	0.0147847		maker-Astri105C5-snap-gene-983.23-mRNA-1	AT3G25840.1	Protein kinase superfamily protein	Q8RWH3	Dual specificity protein kinase YAK1 homolog (AtYAK1) (EC 2.7.12.1) (Dual specificity tyrosine-phosphorylation-regulated kinase YAK1)	A0A3S3M0Q9	Non-specific serine/threonine protein kinase (EC 2.7.11.1)	IPR000719	Protein kinase domain		maker-Astri105C5-snap-gene-983.23-mRNA-1		984.865	978.381	965.646	623.151	628.581	780.86		811.324	865.671	588.498	828.533	918.912	1140.68
maker-Astri105C1-snap-gene-13.34-mRNA-1	300.878	-0.620371	0.193457	-3.20677	0.00134235	0.048462		maker-Astri105C1-snap-gene-13.34-mRNA-1	AT5G16690.1	origin recognition complex subunit 3	Q0IY07	Origin of replication complex subunit 3 (OsORC3)	A0A834ZG94	Uncharacterized protein	IPR045667	Origin recognition complex subunit 3, N-terminal		maker-Astri105C1-snap-gene-13.34-mRNA-1		428.59	368.255	477.762	222.62	201.62	307.527		79.1535	372.389	326.572	362.227	331.321	283.436
maker-Astri105C4-snap-gene-349.25-mRNA-1	452.158	-0.61975	0.180484	-3.43383	0.000595127	0.0287905		maker-Astri105C4-snap-gene-349.25-mRNA-1	AT5G01260.2	Carbohydrate-binding-like fold	Q6ZY51	Phosphoglucan, water dikinase, chloroplastic (EC 2.7.9.5)	A0A834YZA9	CBM20 domain-containing protein	IPR002044	Carbohydrate binding module family 20		maker-Astri105C4-snap-gene-349.25-mRNA-1		230.367	201.56	172.075	324.15	313.302	448.323		228.803	208.322	241.864	537.604	410.032	520.293
maker-Astri105C8-snap-gene-118.26-mRNA-1	413.557	-0.617463	0.158091	-3.90575	9.39344e-05	0.00855106		maker-Astri105C8-snap-gene-118.26-mRNA-1	AT4G30610.1	alpha/beta-Hydrolases superfamily protein	Q9M099	Serine carboxypeptidase 24 (EC 3.4.16.6) (Bri1 suppressor 1) (Carboxypeptidase D) (Serine carboxypeptidase II) [Cleaved into: Serine carboxypeptidase 24 chain A (Serine carboxypeptidase II chain A); Serine carboxypeptidase 24 chain B (Serine carboxypeptidase II chain B)]	A0A834YLF0	Carboxypeptidase (EC 3.4.16.-)	IPR001563	Peptidase S10, serine carboxypeptidase		maker-Astri105C8-snap-gene-118.26-mRNA-1		98.2186	132.92	55.6714	296.206	287.605	373.294		12.3677	65.8428	99.1975	461.389	470.439	410.288
maker-Astri105C5-snap-gene-43.1-mRNA-1	883.833	-0.617427	0.117267	-5.26512	1.40095e-07	6.08228e-05		maker-Astri105C5-snap-gene-43.1-mRNA-1	AT3G02100.1	UDP-Glycosyltransferase superfamily protein	Q9SGA8	UDP-glycosyltransferase 83A1 (EC 2.4.1.-)	A0A834YBB9	Uncharacterized protein	IPR002213	UDP-glucuronosyl/UDP-glucosyltransferase		maker-Astri105C5-snap-gene-43.1-mRNA-1		275.012	252.767	231.796	629.671	617.709	1068.94		196.647	199.687	516.05	952.28	987.555	928.6
maker-Astri105C8-snap-gene-41.47-mRNA-1	229.045	-0.615842	0.191574	-3.21465	0.00130606	0.0478661		maker-Astri105C8-snap-gene-41.47-mRNA-1										maker-Astri105C8-snap-gene-41.47-mRNA-1		182.151	193.933	185.234	156.486	167.029	211.194		268.38	197.528	170.531	248.314	237.05	257.669
maker-Astri105C8-snap-gene-52.45-mRNA-1	694.135	-0.614815	0.161304	-3.81154	0.000138104	0.0110824		maker-Astri105C8-snap-gene-52.45-mRNA-1	AT4G38180.1	FAR1-related sequence 5	Q9SZL8	Protein FAR1-RELATED SEQUENCE 5	A0A2N9GWH9	Protein FAR1-RELATED SEQUENCE	IPR018289;IPR004330;IPR007527	MULE transposase domain;FAR1 DNA binding domain;Zinc finger, SWIM-type		maker-Astri105C8-snap-gene-52.45-mRNA-1		648.243	773.553	652.874	485.294	495.156	766.966		659.201	525.663	465.894	636.765	795.353	819.586
maker-Astri105C3-augustus-gene-953.43-mRNA-1	903.412	-0.613665	0.134776	-4.55321	5.28344e-06	0.00109097		maker-Astri105C3-augustus-gene-953.43-mRNA-1	AT1G48650.2	DEA(D/H)-box RNA helicase family protein	F4HYJ7	DExH-box ATP-dependent RNA helicase DExH3 (EC 3.6.4.13)	A0A822YTN6	RNA helicase (EC 3.6.4.13)	IPR011709;IPR001650;IPR007502;IPR011545;IPR014720	DEAD-box helicase, OB fold;Helicase, C-terminal;Helicase-associated domain;DEAD/DEAH box helicase domain;Double-stranded RNA-binding domain		maker-Astri105C3-augustus-gene-953.43-mRNA-1		883.075	1073.17	795.595	612.905	664.161	970.749		1119.28	817.098	772.403	911.304	951.861	1066.35
snap_masked-Astri105C7-processed-gene-1056.7-mRNA-1	489.047	-0.608839	0.171456	-3.551	0.000383765	0.02153		snap_masked-Astri105C7-processed-gene-1056.7-mRNA-1	AT2G43410.4	RNA binding protein	Q8LPQ9	Flowering time control protein FPA	A0A1U8A945	flowering time control protein FPA isoform X1	IPR000504	RNA recognition motif domain		snap_masked-Astri105C7-processed-gene-1056.7-mRNA-1		344.658	613.395	400.834	360.477	332.08	346.432		535.523	455.502	295.363	470.403	512.54	601.558
maker-Astri105C7-snap-gene-1414.10-mRNA-1	433.316	-0.603129	0.15743	-3.8311	0.000127571	0.0104856		maker-Astri105C7-snap-gene-1414.10-mRNA-1										maker-Astri105C7-snap-gene-1414.10-mRNA-1		388.41	565.456	653.886	309.247	306.384	335.316		413.083	585.029	387.873	434.344	507.049	460.831
maker-Astri105C7-snap-gene-1055.37-mRNA-1	462.513	-0.601872	0.146123	-4.11893	3.80637e-05	0.00441434		maker-Astri105C7-snap-gene-1055.37-mRNA-1										maker-Astri105C7-snap-gene-1055.37-mRNA-1		474.128	759.389	310.748	316.698	340.975	520.574		404.425	460.899	377.842	482.696	507.964	505.428
maker-Astri105C2-augustus-gene-504.30-mRNA-1	479.208	-0.601211	0.15182	-3.96002	7.49431e-05	0.00733489		maker-Astri105C2-augustus-gene-504.30-mRNA-1										maker-Astri105C2-augustus-gene-504.30-mRNA-1		389.303	465.221	316.821	323.219	358.766	525.205		426.687	344.325	313.197	532.687	536.337	480.652
maker-Astri105C3-snap-gene-1027.3-mRNA-1	561.577	-0.600364	0.150191	-3.99733	6.40612e-05	0.00657384		maker-Astri105C3-snap-gene-1027.3-mRNA-1										maker-Astri105C3-snap-gene-1027.3-mRNA-1		471.449	558.919	617.447	416.365	382.486	346.432		702.488	513.79	464.779	612.18	553.727	650.119
maker-Astri105C2-snap-gene-131.15-mRNA-1	2525.11	-0.598536	0.163478	-3.66126	0.00025098	0.0166651		maker-Astri105C2-snap-gene-131.15-mRNA-1	AT1G55350.5	calpain-type cysteine protease family	Q8RVL2	Calpain-type cysteine protease DEK1 (EC 3.4.22.-) (Phytocalpain DEK1) (Protein DEFECTIVE KERNEL 1) (AtDEK1) (Protein EMBRYO DEFECTIVE 1275) (Protein EMBRYO DEFECTIVE 80)	A0A1U8A845	calpain-type cysteine protease DEK1	IPR022682;IPR001300	Peptidase C2, calpain, large subunit, domain III;Peptidase C2, calpain, catalytic domain		maker-Astri105C2-snap-gene-131.15-mRNA-1		2609.04	3787.14	3182.38	1810.77	1784.93	2062.84		3289.82	2570.03	1918.19	2369.23	2467.52	3323.93
maker-Astri105C1-snap-gene-269.21-mRNA-1	328.111	-0.598322	0.17141	-3.49058	0.000481973	0.0249565		maker-Astri105C1-snap-gene-269.21-mRNA-1	AT2G28390.1	SAND family protein	Q9SKN1	Vacuolar fusion protein MON1 homolog	A0A3S3LZ38	Vacuolar fusion protein MON1 homolog	IPR043971;IPR043972	FUZ/MON1/HPS1, second Longin domain;FUZ/MON1/HPS1, first Longin domain		maker-Astri105C1-snap-gene-269.21-mRNA-1		339.301	310.511	188.271	231.935	235.224	326.98		375.979	246.101	264.155	338.461	338.643	383.53
maker-Astri105C1-snap-gene-55.22-mRNA-1	3224.96	-0.59541	0.153104	-3.88892	0.00010069	0.00892612		maker-Astri105C1-snap-gene-55.22-mRNA-1	AT2G25490.1	EIN3-binding F box protein 1	Q9SKK0	EIN3-binding F-box protein 1 (F-box/LRR-repeat protein 6)	A0A5B7AR22	Putative EIN3-binding F-box protein 1-like	IPR001611;IPR001810	Leucine-rich repeat;F-box domain		maker-Astri105C1-snap-gene-55.22-mRNA-1		1800.08	4629.33	2668.18	2694.73	1904.52	1106.91		3174.8	2303.42	2798.71	3487.05	3542.94	3388.35
maker-Astri105C2-augustus-gene-34.4-mRNA-1	465.758	-0.594191	0.180791	-3.28661	0.001014	0.0413704		maker-Astri105C2-augustus-gene-34.4-mRNA-1	AT4G27020.1	inositol-1,4,5-trisphosphate 5-phosphatase			A0A3S3R5Q5	Uncharacterized protein				maker-Astri105C2-augustus-gene-34.4-mRNA-1		337.515	349.733	338.077	353.957	310.337	422.387		439.055	311.944	322.113	476.959	447.558	579.755
maker-Astri105C7-snap-gene-1337.27-mRNA-1	1151.46	-0.594039	0.133907	-4.4362	9.15624e-06	0.00170366		maker-Astri105C7-snap-gene-1337.27-mRNA-1	AT2G39580.2	zinc finger C3H1 domain protein			A0A443PXI1	SiRNA-mediated silencing protein NRDE-2	IPR019607	Putative zinc-finger domain		maker-Astri105C7-snap-gene-1337.27-mRNA-1		1572.39	1333.56	1468.71	818.759	824.271	1286.61		1517.52	1109.61	786.893	1161.26	1169.69	1387.45
maker-Astri105C4-snap-gene-190.12-mRNA-1	496.294	-0.593708	0.17387	-3.41467	0.000638583	0.0302871		maker-Astri105C4-snap-gene-190.12-mRNA-1	AT3G09080.3	Transducin/WD40 repeat-like superfamily protein	A8ILK1	Cilia- and flagella-associated protein 52	A0A834YZC5	Uncharacterized protein	IPR001680	WD40 repeat		maker-Astri105C4-snap-gene-190.12-mRNA-1		611.634	597.052	723.728	399.599	308.36	476.112		406.899	670.301	497.102	507.282	519.862	575.791
maker-Astri105C7-snap-gene-1441.7-mRNA-1	248.078	-0.590258	0.18404	-3.20723	0.00134019	0.048462		maker-Astri105C7-snap-gene-1441.7-mRNA-1	AT1G05790.3	lipase class 3 family protein			A0A2G5CF09	Lipase_3 domain-containing protein				maker-Astri105C7-snap-gene-1441.7-mRNA-1		270.548	248.409	228.759	181.636	172.959	339.948		352.481	223.434	196.166	262.246	260.846	277.49
maker-Astri105C2-snap-gene-341.4-mRNA-1	751.344	-0.58816	0.130271	-4.51491	6.33432e-06	0.00124712		maker-Astri105C2-snap-gene-341.4-mRNA-1	AT3G10380.1	subunit of exocyst complex 8	Q93YU5	Exocyst complex component SEC8 (AtSec8) (Exocyst complex component 4)	A0A1U7ZJ09	Exocyst complex component Sec8	IPR007191	Exocyst complex component Sec8, N-terminal		maker-Astri105C2-snap-gene-341.4-mRNA-1		666.101	890.131	739.924	546.77	528.759	792.902		749.485	836.527	696.612	809.684	857.59	756.16
maker-Astri105C8-snap-gene-40.37-mRNA-1	842.171	-0.58762	0.168869	-3.47975	0.000501883	0.0256734		maker-Astri105C8-snap-gene-40.37-mRNA-1	AT3G01015.1	TPX2 (targeting protein for Xklp2) protein family	Q5XVC4	Microtubule-destabilizing protein 60	A0A3S3MYA5	Protein TPX2	IPR027329	TPX2, C-terminal		maker-Astri105C8-snap-gene-40.37-mRNA-1		654.493	1055.74	476.75	568.194	637.476	562.257		148.413	849.48	733.393	771.986	1055.28	888.958
maker-Astri105C1-augustus-gene-63.31-mRNA-1	284.211	-0.587123	0.175508	-3.34528	0.000821992	0.0361505		maker-Astri105C1-augustus-gene-63.31-mRNA-1	AT1G52700.2	alpha/beta-Hydrolases superfamily protein	Q0J969	Probable carboxylesterase Os04g0669500 (EC 3.1.1.-)	A0A3S3MEN0	Acyl-protein thioesterase 2-like protein	IPR003140	Phospholipase/carboxylesterase/thioesterase		maker-Astri105C1-augustus-gene-63.31-mRNA-1		331.265	208.097	241.918	195.608	211.504	290.854		191.7	405.851	232.947	301.583	318.507	296.319
maker-Astri105C3-snap-gene-804.6-mRNA-1	1480.28	-0.585138	0.145676	-4.0167	5.90182e-05	0.00620681		maker-Astri105C3-snap-gene-804.6-mRNA-1	AT4G02715.1	flocculation FLO11-like protein			A0A835D9W5	Uncharacterized protein	-	-		maker-Astri105C3-snap-gene-804.6-mRNA-1		772.356	1158.15	1269.31	1063.73	1057.52	919.804		1677.07	923.958	874.944	1371.87	1590.71	1808.64
maker-Astri105C4-snap-gene-5.35-mRNA-1	1639.62	-0.584161	0.127275	-4.58975	4.43785e-06	0.000975865		maker-Astri105C4-snap-gene-5.35-mRNA-1	AT5G48310.1	portal protein			A0A443NY56	Portal 56				maker-Astri105C4-snap-gene-5.35-mRNA-1		1640.25	1811.86	1315.87	1200.66	1150.42	1199.54		319.088	1860.87	1551.49	1613.63	1963.21	1707.55
maker-Astri105C3-snap-gene-334.4-mRNA-1	2676.48	-0.583298	0.0928697	-6.28082	3.36801e-10	2.85136e-07		maker-Astri105C3-snap-gene-334.4-mRNA-1	AT1G33410.2	SUPPRESSOR OF AUXIN RESISTANCE1	Q9C811	Nuclear pore complex protein NUP160 (AtNUP160) (Nucleoporin 160) (Protein SUPPRESSOR OF AUXIN RESISTANCE 1)	A0A443PAI0	Nucleoporin Nup120/160	-;IPR035192	-;Nuclear pore complex protein NUP160		maker-Astri105C3-snap-gene-334.4-mRNA-1		1945.62	2686.73	2680.33	1958.87	1880.8	2417.61		1404.98	1818.77	1615.02	2822.42	2956.26	2845.26
maker-Astri105C7-snap-gene-1232.0-mRNA-1	603.257	-0.57998	0.162106	-3.57778	0.000346521	0.0203725		maker-Astri105C7-snap-gene-1232.0-mRNA-1	AT1G21651.1	zinc ion binding protein	D1FP57	Putative E3 ubiquitin-protein ligase LIN-2 (LjLIN) (EC 2.3.2.27) (RING-type E3 ubiquitin transferase LIN-2)	A0A835DQ31	Uncharacterized protein	IPR001680;IPR027370	WD40 repeat;RING-type zinc-finger, LisH dimerisation motif		maker-Astri105C7-snap-gene-1232.0-mRNA-1		548.239	402.03	410.956	460.144	406.206	510.384		907.792	460.899	432.457	610.541	598.574	733.366
snap_masked-Astri105C6-processed-gene-47.48-mRNA-1	430.636	-0.579424	0.150147	-3.85904	0.000113833	0.00958915		snap_masked-Astri105C6-processed-gene-47.48-mRNA-1	AT4G31200.3	SWAP (Suppressor-of-White-APricot)/surp RNA-binding domain-containing protein			A0A1U8A026	serine/arginine repetitive matrix protein 2-like	IPR000061	SWAP/Surp		snap_masked-Astri105C6-processed-gene-47.48-mRNA-1		375.017	715.809	571.897	305.521	313.302	364.957		703.725	473.852	346.634	443.359	459.456	483.625
maker-Astri105C8-augustus-gene-219.31-mRNA-1	1959.86	-0.576013	0.135339	-4.25608	2.08044e-05	0.00286391		maker-Astri105C8-augustus-gene-219.31-mRNA-1	AT3G49780.1	phytosulfokine 4 precursor	Q9FS10	Phytosulfokines [Cleaved into: Phytosulfokine-alpha (PSK-alpha) (Phytosulfokine-a); Phytosulfokine-beta (PSK-beta) (Phytosulfokine-b)]	A0A835DIH0	Phytosulfokine [Cleaved into: Phytosulfokine-alpha (PSK-alpha) (Phytosulfokine-a); Phytosulfokine-beta (PSK-beta) (Phytosulfokine-b)]	IPR009438	Phytosulfokine		maker-Astri105C8-augustus-gene-219.31-mRNA-1		3227.82	2026.49	1495.03	1505.25	1316.46	3232.74		3816.69	1863.03	2312.75	2176.64	2281.72	1847.29
maker-Astri105C2-snap-gene-86.25-mRNA-1	544.895	-0.574561	0.166735	-3.44594	0.000569067	0.0279288		maker-Astri105C2-snap-gene-86.25-mRNA-1	AT5G01450.1	RING/U-box superfamily protein	Q6DBH0	E3 ubiquitin-protein ligase APD2 (EC 2.3.2.27) (Protein ABERRANT POLLEN DEVELOPMENT 2)	A0A443PGG4	Zinc finger protein	IPR032008;IPR032010;-	Domain of unknown function DUF4792;Domain of unknown function DUF4793;-		maker-Astri105C2-snap-gene-86.25-mRNA-1		224.117	149.263	224.71	433.132	351.847	615.055		471.211	193.211	387.873	603.165	624.201	525.248
maker-Astri105C8-snap-gene-498.27-mRNA-1	1812.1	-0.572871	0.105051	-5.45324	4.94601e-08	2.39274e-05		maker-Astri105C8-snap-gene-498.27-mRNA-1	AT5G57110.2	autoinhibited Ca2+ -ATPase, isoform 8	Q7X8B5	Calcium-transporting ATPase 5, plasma membrane-type (OsACA5) (EC 7.2.2.10) (Ca(2+)-ATPase isoform 5) (OsACA6)	A0A8B7BMX2	calcium-transporting ATPase 5, plasma membrane-type-like	IPR024750;-	Calcium-transporting P-type ATPase, N-terminal autoinhibitory domain;-		maker-Astri105C8-snap-gene-498.27-mRNA-1		1590.25	2163.77	2241.03	1332	1280.88	1669.17		6396.6	1584.54	1583.82	1941.44	2040.09	1844.32
maker-Astri105C6-snap-gene-94.33-mRNA-1	1203.1	-0.564067	0.145685	-3.87182	0.000108027	0.00923793		maker-Astri105C6-snap-gene-94.33-mRNA-1	AT2G39260.1	regulator of nonsense transcripts UPF2	F4IUX6	Regulator of nonsense transcripts UPF2 (Nonsense mRNA reducing factor UPF2) (Up-frameshift suppressor 2 homolog) (AtUpf2)	A0A1U7ZHY5	regulator of nonsense transcripts UPF2 isoform X1	IPR003890;IPR007193	MIF4G-like, type 3;Up-frameshift suppressor 2, C-terminal		maker-Astri105C6-snap-gene-94.33-mRNA-1		1417.03	1468.66	1309.8	891.413	849.968	1105.99		1816.82	1125.8	975.256	1143.23	1247.49	1469.7
maker-Astri105C8-snap-gene-400.14-mRNA-1	458.991	-0.563927	0.158143	-3.56593	0.000362571	0.0209325		maker-Astri105C8-snap-gene-400.14-mRNA-1	AT4G22130.1	STRUBBELIG-receptor family 8	Q6R2J8	Protein STRUBBELIG-RECEPTOR FAMILY 8 (Leucine-rich repeat receptor kinase-like protein SRF8)	A0A7J7GXT5	Protein kinase domain-containing protein	IPR013210	Leucine-rich repeat-containing N-terminal, plant-type		maker-Astri105C8-snap-gene-400.14-mRNA-1		330.372	379.15	405.895	326.013	338.999	485.375		432.871	364.834	324.342	541.701	464.947	465.786
maker-Astri105C3-snap-gene-31.40-mRNA-1	900.883	-0.561656	0.122263	-4.59382	4.35207e-06	0.000969595		maker-Astri105C3-snap-gene-31.40-mRNA-1	AT2G28470.1	beta-galactosidase 8	Q9SCV4	Beta-galactosidase 8 (Lactase 8) (EC 3.2.1.23) (Protein AR782)	A0A834ZBX0	Beta-galactosidase (EC 3.2.1.23)	IPR041392;IPR031330	Beta-galactosidase, beta-sandwich domain;Glycoside hydrolase 35, catalytic domain		maker-Astri105C3-snap-gene-31.40-mRNA-1		808.964	661.333	612.386	658.546	647.359	937.403		866.979	757.732	779.091	990.797	904.268	994.008
maker-Astri105C4-snap-gene-433.2-mRNA-1	362.803	-0.560189	0.168466	-3.32523	0.00088347	0.0378419		maker-Astri105C4-snap-gene-433.2-mRNA-1	AT2G48060.2	piezo-type mechanosensitive ion channel component	F4IN58	Piezo-type mechanosensitive ion channel homolog	A0A443NDP3	Piezo-type mechanosensitive ion channel isoform X1	IPR031334	Piezo non-specific cation channel, R-Ras-binding domain		maker-Astri105C4-snap-gene-433.2-mRNA-1		368.766	505.533	574.934	272.92	253.014	277.886		584.994	469.535	346.634	358.129	388.066	417.226
maker-Astri105C4-snap-gene-111.2-mRNA-1	1264.64	-0.55647	0.158547	-3.50981	0.000448429	0.0233923		maker-Astri105C4-snap-gene-111.2-mRNA-1	AT4G37080.3	ternary complex factor MIP1 leucine-zipper protein (Protein of unknown function, DUF547)			A0A1U8AMP8	uncharacterized protein LOC104605611 isoform X3	IPR025757;IPR006869	Ternary complex factor MIP1, leucine-zipper;Domain of unknown function DUF547		maker-Astri105C4-snap-gene-111.2-mRNA-1		600.027	641.722	781.424	1067.46	769.913	1409.81		586.231	551.568	708.872	1396.46	1338.1	1317.09
augustus_masked-Astri105C5-processed-gene-865.43-mRNA-1	2857.42	-0.556439	0.107106	-5.19522	2.04474e-07	8.05151e-05		augustus_masked-Astri105C5-processed-gene-865.43-mRNA-1	AT4G02340.1	alpha/beta-Hydrolases superfamily protein	P93732	Proline iminopeptidase (PIP) (EC 3.4.11.5) (Prolyl aminopeptidase) (PAP)	A0A3S4PS80	Bifunctional epoxide hydrolase 2-like protein	IPR000073	Alpha/beta hydrolase fold-1		augustus_masked-Astri105C5-processed-gene-865.43-mRNA-1		2918.88	2801.13	1108.37	1984.95	2168.41	1954.47		4177.82	1809.06	1840.17	3255.12	3009.34	2888.87
maker-Astri105C4-augustus-gene-103.1-mRNA-1	1644	-0.556202	0.166816	-3.33423	0.000855353	0.036946		maker-Astri105C4-augustus-gene-103.1-mRNA-1	AT4G01020.1	helicase domain-containing protein / IBR domain-containing protein / zinc finger protein-like protein	P0CE10	ATP-dependent RNA helicase DEAH11, chloroplastic (EC 3.6.4.13)	A0A443PGR7	RNA helicase (EC 3.6.4.13)	IPR007502;IPR011545;IPR011709;IPR002867;IPR001650	Helicase-associated domain;DEAD/DEAH box helicase domain;DEAD-box helicase, OB fold;IBR domain;Helicase, C-terminal		maker-Astri105C4-augustus-gene-103.1-mRNA-1		1142.01	1112.39	908.962	1193.21	1195.89	1289.39		1657.28	886.179	1041.02	1737.38	1439.69	2088.11
maker-Astri105C7-snap-gene-1581.0-mRNA-1	1780.47	-0.5535	0.100312	-5.5178	3.43262e-08	1.76125e-05		maker-Astri105C7-snap-gene-1581.0-mRNA-1	AT1G06230.2	global transcription factor group E4	Q9LNC4	Transcription factor GTE4 (Bromodomain-containing protein GTE4) (Protein GLOBAL TRANSCRIPTION FACTOR GROUP E4)	A0A3S3QT59	Transcription factor GTE4	IPR001487;IPR027353	Bromodomain;NET domain		maker-Astri105C7-snap-gene-1581.0-mRNA-1		1294.7	1398.93	864.425	1282.63	1308.56	1809.97		1272.64	1073.99	1172.54	1870.96	1976.94	1852.24
maker-Astri105C7-augustus-gene-168.27-mRNA-1	11680.3	-0.549431	0.166031	-3.30922	0.000935572	0.0394811		maker-Astri105C7-augustus-gene-168.27-mRNA-1	AT5G13930.1	Chalcone and stilbene synthase family protein	P51090	Chalcone synthase (EC 2.3.1.74) (Naringenin-chalcone synthase)	X2D809	Chalcone synthase (EC 2.3.1.74)	IPR012328;IPR001099	Chalcone/stilbene synthase, C-terminal;Chalcone/stilbene synthase, N-terminal		maker-Astri105C7-augustus-gene-168.27-mRNA-1		962.543	653.707	981.841	8434.42	8597.52	8819.18		2761.72	1576.99	5917.3	15294.7	12024.6	10048.1
maker-Astri105C7-snap-gene-45.36-mRNA-1	499.752	-0.545259	0.153634	-3.54909	0.00038657	0.02153		maker-Astri105C7-snap-gene-45.36-mRNA-1	AT2G31740.1	S-adenosyl-L-methionine-dependent methyltransferases superfamily protein			A0A200Q6W4	Methyltransferase type 11	IPR013216	Methyltransferase type 11		maker-Astri105C7-snap-gene-45.36-mRNA-1		234.832	336.659	254.064	378.175	351.847	472.407		263.433	266.609	220.687	508.921	583.93	504.437
maker-Astri105C6-snap-gene-148.30-mRNA-1	2541.26	-0.544266	0.138932	-3.91749	8.94759e-05	0.00827872		maker-Astri105C6-snap-gene-148.30-mRNA-1	AT3G08510.1	phospholipase C 2	Q39033	Phosphoinositide phospholipase C 2 (EC 3.1.4.11) (Phosphoinositide phospholipase PLC2) (AtPLC2) (PI-PLC2)	A0A3S3R7G4	Phosphoinositide phospholipase C (EC 3.1.4.11)	IPR000008;IPR000909;IPR001711	C2 domain;Phosphatidylinositol-specific phospholipase C, X domain;Phospholipase C, phosphatidylinositol-specific, Y domain		maker-Astri105C6-snap-gene-148.30-mRNA-1		2014.38	1250.76	1255.14	2024.08	1690.05	3134.56		2673.91	1143.07	2310.52	2858.48	2382.4	2877.97
maker-Astri105C7-snap-gene-1489.42-mRNA-1	1725.22	-0.543571	0.0982042	-5.53511	3.11036e-08	1.64577e-05		maker-Astri105C7-snap-gene-1489.42-mRNA-1	AT3G54670.1	Structural maintenance of chromosomes (SMC) family protein	Q6Q1P4	Structural maintenance of chromosomes protein 1 (SMC protein 1) (SMC-1) (Chromosome segregation protein SMC-1) (Cohesin complex subunit SMC-1) (Protein TITAN8)	A0A097PJ87	Structural maintenance of chromosomes protein 1 (Fragment)	IPR003395;IPR010935	RecF/RecN/SMC, N-terminal;SMCs flexible hinge		maker-Astri105C7-snap-gene-1489.42-mRNA-1		981.294	1065.54	913.011	1260.27	1262.1	1644.16		970.868	926.116	823.674	1793.92	1854.3	1863.15
snap_masked-Astri105C4-processed-gene-234.29-mRNA-1	580.477	-0.539676	0.146308	-3.68863	0.000225462	0.0152093		snap_masked-Astri105C4-processed-gene-234.29-mRNA-1	AT5G49110.2	fanconi anemia group I-like protein			A0A200QSI7	Fanconi anemia group I protein	IPR029308;IPR029310;IPR029314	FANCI solenoid 1 domain;FANCI helical domain 1;FANCI solenoid 4 domain		snap_masked-Astri105C4-processed-gene-234.29-mRNA-1		771.463	854.177	835.071	454.555	395.334	431.65		111.31	616.332	491.529	581.038	638.845	633.271
maker-Astri105C6-snap-gene-902.0-mRNA-1	759.999	-0.53952	0.148972	-3.62163	0.000292753	0.0181787		maker-Astri105C6-snap-gene-902.0-mRNA-1	AT3G02850.1	STELAR K+ outward rectifier	Q653P0	Potassium channel KOR1 (K(+) outward-rectifying channel 1)	A0A443PYZ4	Potassium channel SKOR isoform X1	IPR005821;IPR021789;IPR002110;IPR000595	Ion transport domain;KHA domain;Ankyrin repeat;Cyclic nucleotide-binding domain		maker-Astri105C6-snap-gene-902.0-mRNA-1		564.311	278.915	483.835	585.892	527.771	1055.04		181.806	302.229	540.571	880.982	829.217	715.527
maker-Astri105C2-snap-gene-70.51-mRNA-1	1089.6	-0.538281	0.131823	-4.08337	4.43868e-05	0.00501038		maker-Astri105C2-snap-gene-70.51-mRNA-1	AT3G51280.1	Tetratricopeptide repeat (TPR)-like superfamily protein	Q9SD20	Protein POLLENLESS 3-LIKE 2	W1NX32	Uncharacterized protein	-	-		maker-Astri105C2-snap-gene-70.51-mRNA-1		855.395	1102.59	594.166	744.241	852.933	870.71		145.939	1080.47	864.913	1067.01	1214.54	1195.19
augustus_masked-Astri105C6-processed-gene-22.18-mRNA-1	1617.49	-0.53793	0.106028	-5.07348	3.9061e-07	0.000129682		augustus_masked-Astri105C6-processed-gene-22.18-mRNA-1	AT5G65710.1	HAESA-like 2	C0LGX3	LRR receptor-like serine/threonine-protein kinase HSL2 (EC 2.7.11.1) (Protein HAESA-LIKE2)	A0A1U8AMI3	LRR receptor-like serine/threonine-protein kinase HSL2	IPR013210;IPR001611;IPR000719	Leucine-rich repeat-containing N-terminal, plant-type;Leucine-rich repeat;Protein kinase domain		augustus_masked-Astri105C6-processed-gene-22.18-mRNA-1		2173.31	3138.88	1095.21	1198.8	1172.17	1464.46		2477.26	1432.35	1299.6	1665.26	1684.98	1810.62
maker-Astri105C6-snap-gene-1131.2-mRNA-1	3798.18	-0.537782	0.106514	-5.04892	4.44311e-07	0.000141945		maker-Astri105C6-snap-gene-1131.2-mRNA-1	AT3G10340.1	phenylalanine ammonia-lyase 4	P52777	Phenylalanine ammonia-lyase (EC 4.3.1.24)	A0A443PQ21	Phenylalanine ammonia-lyase (EC 4.3.1.24)	IPR001106	Aromatic amino acid lyase		maker-Astri105C6-snap-gene-1131.2-mRNA-1		500.022	224.439	408.932	2673.31	2895.82	2596.38		1841.56	661.666	1931.57	4122.17	3744.29	4250.55
maker-Astri105C3-augustus-gene-988.44-mRNA-1	1069.81	-0.534039	0.166318	-3.21096	0.00132293	0.0482482		maker-Astri105C3-augustus-gene-988.44-mRNA-1	AT1G34355.1	forkhead-associated (FHA) domain-containing protein	B7SY83	FHA domain-containing protein PS1 (Protein PARALLEL SPINDLE 1) (AtPS1)	A0A835DPF9	FHA domain-containing protein	IPR002716;IPR000253	PIN domain;Forkhead-associated (FHA) domain		maker-Astri105C3-augustus-gene-988.44-mRNA-1		784.856	1322.67	687.289	847.634	723.461	747.514		305.483	854.877	964.111	1035.05	1345.42	1030.68
maker-Astri105C8-snap-gene-83.14-mRNA-1	3476.88	-0.532595	0.125512	-4.24337	2.20192e-05	0.00295818		maker-Astri105C8-snap-gene-83.14-mRNA-1	AT3G20150.1	Kinesin motor family protein	Q5W6L9	Kinesin-like protein KIN-12C	A0A835DVT2	Kinesin motor domain-containing protein	IPR001752	Kinesin motor domain		maker-Astri105C8-snap-gene-83.14-mRNA-1		2149.2	3603.01	1962.67	2611.83	2498.51	2224.02		466.264	2666.09	2349.53	3516.55	4192.76	3372.49
maker-Astri105C2-snap-gene-197.75-mRNA-1	368.489	-0.530371	0.159988	-3.31507	0.000916186	0.0388794		maker-Astri105C2-snap-gene-197.75-mRNA-1	AT4G21380.1	receptor kinase 3	O81905	Receptor-like serine/threonine-protein kinase SD1-8 (EC 2.7.11.1) (Arabidopsis thaliana receptor kinase 3) (S-domain-1 (SD1) receptor kinase 8) (SD1-8)	A0A443PBQ1	Non-specific serine/threonine protein kinase (EC 2.7.11.1)	IPR003609;IPR001480;IPR021820;IPR001245;IPR000858	PAN/Apple domain;Bulb-type lectin domain;S-locus receptor kinase, C-terminal;Serine-threonine/tyrosine-protein kinase, catalytic domain;S-locus glycoprotein domain		maker-Astri105C2-snap-gene-197.75-mRNA-1		573.24	407.477	430.188	283.166	258.944	443.692		398.241	449.026	381.186	403.203	376.168	394.432
snap_masked-Astri105C7-processed-gene-1211.10-mRNA-1	1688.17	-0.528615	0.157869	-3.34844	0.000812683	0.0359393		snap_masked-Astri105C7-processed-gene-1211.10-mRNA-1	AT1G72180.1	Leucine-rich receptor-like protein kinase family protein	Q9C7T7	Receptor protein-tyrosine kinase CEPR2 (EC 2.7.10.1) (Protein C-TERMINALLY ENCODED PEPTIDE RECEPTOR 2)	A0A443PPK3	Protein kinase domain-containing protein	IPR000719;IPR001611;IPR013210	Protein kinase domain;Leucine-rich repeat;Leucine-rich repeat-containing N-terminal, plant-type		snap_masked-Astri105C7-processed-gene-1211.10-mRNA-1		1045.58	867.251	454.481	1178.3	1307.57	1982.26		560.259	719.953	928.444	1773.44	1514.74	2086.13
maker-Astri105C7-augustus-gene-154.61-mRNA-1	516.788	-0.528261	0.154426	-3.4208	0.000624363	0.0297522		maker-Astri105C7-augustus-gene-154.61-mRNA-1	AT5G13920.2	GRF zinc finger / Zinc knuckle protein	Q9LVP1	DNA topoisomerase 3-alpha (EC 5.6.2.1)	A0A834YDN6	Uncharacterized protein	IPR010666	Zinc finger, GRF-type		maker-Astri105C7-augustus-gene-154.61-mRNA-1		333.943	322.495	250.015	391.216	369.637	478.891		299.299	300.07	261.926	499.086	598.574	548.042
maker-Astri105C7-snap-gene-1323.0-mRNA-1	1276.35	-0.525454	0.160283	-3.27829	0.00104437	0.0419998		maker-Astri105C7-snap-gene-1323.0-mRNA-1	AT5G64840.1	general control non-repressible 5	Q9LV93	ABC transporter F family member 5 (ABC transporter ABCF.5) (AtABCF5) (GCN20-type ATP-binding cassette protein GCN5)	A0A1U8A257	ABC transporter F family member 5	IPR032781;IPR003439	ABC-transporter extension domain;ABC transporter-like, ATP-binding domain		maker-Astri105C7-snap-gene-1323.0-mRNA-1		755.391	717.988	753.082	865.332	1017	775.303		1093.31	689.73	675.435	1330.9	1169.69	1559.89
maker-Astri105C1-snap-gene-86.32-mRNA-1	1355.09	-0.524463	0.115697	-4.53308	5.81311e-06	0.00115797		maker-Astri105C1-snap-gene-86.32-mRNA-1	AT4G39080.1	vacuolar proton ATPase A3	Q8W4S4	V-type proton ATPase subunit a3 (V-ATPase subunit a3) (V-type proton ATPase 95 kDa subunit a isoform 3) (V-ATPase 95 kDa isoform a3) (Vacuolar H(+)-ATPase subunit a isoform 3) (Vacuolar proton pump subunit a3) (Vacuolar proton translocating ATPase 95 kDa subunit a isoform 3)	A0A443NS84	V-type proton ATPase subunit a	IPR002490	V-type ATPase, V0 complex, 116kDa subunit family		maker-Astri105C1-snap-gene-86.32-mRNA-1		1114.34	1201.73	1149.87	1031.13	968.568	1863.69		1189.78	1329.81	1261.7	1527.58	1431.45	1351.77
maker-Astri105C8-snap-gene-495.2-mRNA-1	516.885	-0.52297	0.145791	-3.58711	0.000334359	0.0199977		maker-Astri105C8-snap-gene-495.2-mRNA-1	AT5G23450.3	long-chain base (LCB) kinase 1	Q9LRB0	Sphingoid long-chain bases kinase 1 (AtLCBK1) (LCB kinase 1) (EC 2.7.-.-) (Sphingosine kinase 1)	A0A3S3N9E9	Diacylglycerol kinase	IPR001206	Diacylglycerol kinase, catalytic domain		maker-Astri105C8-snap-gene-495.2-mRNA-1		491.986	513.16	501.043	402.393	360.742	587.266		504.604	621.729	456.977	551.535	571.116	521.284
maker-Astri105C2-snap-gene-62.13-mRNA-1	2206.06	-0.52277	0.118882	-4.39738	1.09566e-05	0.00189302		maker-Astri105C2-snap-gene-62.13-mRNA-1	AT1G72250.3	Di-glucose binding protein with Kinesin motor domain-containing protein	F4IBQ9	Kinesin-like protein KIN-14Q	A0A443P4Y4	Kinesin-like protein KIN-14Q	IPR001752;IPR021720	Kinesin motor domain;Malectin domain		maker-Astri105C2-snap-gene-62.13-mRNA-1		1697.4	2442.68	1545.64	1685.02	1572.44	1408.88		500.894	1807.98	1728.71	2234.01	2581.01	2201.09
maker-Astri105C6-augustus-gene-298.0-mRNA-1	850.634	-0.521646	0.16326	-3.19519	0.00139737	0.0497066		maker-Astri105C6-augustus-gene-298.0-mRNA-1	AT2G26710.1	Cytochrome P450 superfamily protein	H1A988	11-oxo-beta-amyrin 30-oxidase (EC 1.14.14.115) (Cytochrome P450 72A154)	A0A443N8F1	Cytochrome P450 734A1-like protein	IPR001128	Cytochrome P450		maker-Astri105C6-augustus-gene-298.0-mRNA-1		669.673	919.547	623.52	722.818	533.701	463.144		1318.4	660.587	745.653	938.348	917.081	849.317
maker-Astri105C2-snap-gene-225.47-mRNA-1	1603.88	-0.521598	0.100623	-5.1837	2.17523e-07	8.37068e-05		maker-Astri105C2-snap-gene-225.47-mRNA-1	AT4G32730.3	Homeodomain-like protein	Q94FL9	Transcription factor MYB3R-4 (Myb-related protein 3R-4) (Protein ENHANCED DEFECTIVE CYTOKINESIS)	A0A443NFP6	SANT/Myb domain-containing protein	-	-		maker-Astri105C2-snap-gene-225.47-mRNA-1		1233.09	1463.21	1279.43	1187.62	1182.05	1219.92		518.208	1663.34	1397.68	1666.9	1754.54	1677.82
maker-Astri105C4-snap-gene-253.33-mRNA-1	617.016	-0.521233	0.154303	-3.37798	0.000730206	0.0331471		maker-Astri105C4-snap-gene-253.33-mRNA-1	AT3G62900.2	CW-type Zinc Finger	A0A0P0X9Z7	Cysteine-tryptophan domain-containing zinc finger protein 7 (OsCW-ZF7) (Protein WIDE GRAIN 7)	A0A200QX50	Zinc finger protein	IPR011124	Zinc finger, CW-type		maker-Astri105C4-snap-gene-253.33-mRNA-1		477.7	739.778	737.899	410.776	501.086	563.183		1104.44	616.332	513.821	622.834	639.76	698.68
maker-Astri105C1-snap-gene-837.36-mRNA-1	755.763	-0.520737	0.1221	-4.26485	2.00038e-05	0.00277627		maker-Astri105C1-snap-gene-837.36-mRNA-1										maker-Astri105C1-snap-gene-837.36-mRNA-1		579.49	802.97	672.106	558.88	558.409	859.595		922.634	716.715	652.029	825.254	799.929	776.971
maker-Astri105C8-snap-gene-176.15-mRNA-1	1512.16	-0.520282	0.118573	-4.38785	1.14479e-05	0.00195794		maker-Astri105C8-snap-gene-176.15-mRNA-1	AT2G22610.3	Di-glucose binding protein with Kinesin motor domain-containing protein	F4IJK6	Kinesin-like protein KIN-14R	A0A3S3MCW5	Kinesin-like protein KIF3B isoform X2	IPR021720;IPR001752	Malectin domain;Kinesin motor domain		maker-Astri105C8-snap-gene-176.15-mRNA-1		1000.94	1578.7	929.207	1148.5	1087.17	1190.28		264.67	1211.08	1278.42	1593.14	1730.74	1482.59
snap_masked-Astri105C6-processed-gene-203.16-mRNA-1	3435.51	-0.518523	0.122144	-4.24518	2.18421e-05	0.00295818		snap_masked-Astri105C6-processed-gene-203.16-mRNA-1					A0A835UK67	Uncharacterized protein				snap_masked-Astri105C6-processed-gene-203.16-mRNA-1		1828.65	1901.2	2702.59	2693.8	2389.79	4232.21		10024.1	3333.16	3921.09	3950.9	3688.46	3276.36
maker-Astri105C2-snap-gene-653.14-mRNA-1	1288.18	-0.517163	0.136741	-3.78206	0.000155537	0.0118628		maker-Astri105C2-snap-gene-653.14-mRNA-1	AT3G13772.1	transmembrane nine 7	Q9LIC2	Transmembrane 9 superfamily member 7 (Endomembrane protein 5) (Transmembrane nine protein 7) (AtTMN7)	A0A166ENG7	Transmembrane 9 superfamily member	IPR004240	Nonaspanin (TM9SF)		maker-Astri105C2-snap-gene-653.14-mRNA-1		1151.84	1368.43	1274.37	953.821	953.743	1390.36		946.132	1434.51	1201.52	1362.86	1524.81	1204.11
maker-Astri105C7-snap-gene-1143.14-mRNA-1	1266.14	-0.514583	0.158189	-3.25296	0.00114209	0.044324		maker-Astri105C7-snap-gene-1143.14-mRNA-1	AT3G54790.1	ARM repeat superfamily protein	Q8GWV5	U-box domain-containing protein 3 (EC 2.3.2.27) (Plant U-box protein 3) (RING-type E3 ubiquitin transferase PUB3)	A0A835DEX3	RING-type E3 ubiquitin transferase (EC 2.3.2.27)	IPR000225;IPR003613	Armadillo;U-box domain		maker-Astri105C7-snap-gene-1143.14-mRNA-1		712.532	1005.62	733.85	896.07	980.428	769.745		1315.93	644.396	735.622	1159.62	1292.33	1566.83
maker-Astri105C8-augustus-gene-344.27-mRNA-1	369.241	-0.512787	0.155234	-3.30332	0.000955479	0.0397498		maker-Astri105C8-augustus-gene-344.27-mRNA-1	AT1G13960.1	WRKY DNA-binding protein 4	Q9XI90	Probable WRKY transcription factor 4 (WRKY DNA-binding protein 4)	A0A5B7AE91	Putative DNA binding protein WRKY2 (EC 2.7.11.22) (EC 2.7.11.23)	IPR003657	WRKY domain		maker-Astri105C8-augustus-gene-344.27-mRNA-1		360.73	278.915	172.075	271.057	276.734	463.144		648.07	237.466	273.072	381.076	398.134	392.45
maker-Astri105C7-snap-gene-1608.44-mRNA-1	1564.45	-0.508855	0.103148	-4.93326	8.08683e-07	0.00023608		maker-Astri105C7-snap-gene-1608.44-mRNA-1	AT3G59140.1	multidrug resistance-associated protein 14	Q9LYS2	ABC transporter C family member 10 (ABC transporter ABCC.10) (AtABCC10) (EC 7.6.2.2) (ATP-energized glutathione S-conjugate pump 14) (Glutathione S-conjugate-transporting ATPase 14) (Multidrug resistance-associated protein 14)	A0A443Q0I1	ABC transporter C family member 10-like protein	IPR011527;IPR003439	ABC transporter type 1, transmembrane domain;ABC transporter-like, ATP-binding domain		maker-Astri105C7-snap-gene-1608.44-mRNA-1		1040.22	1001.26	1118.49	1188.55	1136.58	1691.4		2019.65	997.356	1154.7	1645.59	1612.67	1701.61
maker-Astri105C4-snap-gene-275.21-mRNA-1	1028.81	-0.507014	0.139753	-3.62793	0.000285704	0.0181181		maker-Astri105C4-snap-gene-275.21-mRNA-1	AT3G45830.1	nuclear factor kappa-B-binding-like protein			A0A1U8A533	uncharacterized protein LOC104599217				maker-Astri105C4-snap-gene-275.21-mRNA-1		933.97	1275.82	914.023	759.145	770.901	962.413		1147.73	946.625	682.122	963.753	1095.56	1201.13
maker-Astri105C6-snap-gene-199.66-mRNA-1	697.613	-0.499707	0.137058	-3.64596	0.000266395	0.0174155		maker-Astri105C6-snap-gene-199.66-mRNA-1	AT1G34260.1	FORMS APLOID AND BINUCLEATE CELLS 1A	Q9XID0	Putative 1-phosphatidylinositol-3-phosphate 5-kinase FAB1D (Phosphatidylinositol 3-phosphate 5-kinase) (EC 2.7.1.150) (Phosphatidylinositol 3-phosphate 5-kinase type III) (PIPkin-III) (Type III PIP kinase) (Protein FORMS APLOID AND BINUCLEATE CELLS 1D)	A0A3S3NS03	1-phosphatidylinositol-3-phosphate 5-kinase (EC 2.7.1.150)	IPR002423;IPR002498	Chaperonin Cpn60/GroEL/TCP-1 family;Phosphatidylinositol-4-phosphate 5-kinase, core		maker-Astri105C6-snap-gene-199.66-mRNA-1		592.883	721.256	642.752	530.004	510.969	634.507		1741.38	524.583	494.873	676.102	751.421	779.944
maker-Astri105C2-snap-gene-610.26-mRNA-1	436.765	-0.492181	0.15253	-3.22679	0.00125189	0.0466289		maker-Astri105C2-snap-gene-610.26-mRNA-1	AT5G56730.1	Insulinase (Peptidase family M16) protein	Q9FJT9	Zinc protease PQQL-like (EC 3.4.24.-)	A0A443N1Z6	Zinc protease PQQL-like protein isoform X1	IPR007863;IPR011765	Peptidase M16, C-terminal;Peptidase M16, N-terminal		maker-Astri105C2-snap-gene-610.26-mRNA-1		484.843	607.947	655.91	336.259	318.244	443.692		554.075	554.806	432.457	483.516	465.863	430.109
maker-Astri105C5-snap-gene-1006.0-mRNA-1	563.366	-0.492114	0.138867	-3.54379	0.000394426	0.021613		maker-Astri105C5-snap-gene-1006.0-mRNA-1	AT5G39660.1	cycling DOF factor 2	Q93ZL5	Cyclic dof factor 2 (Dof zinc finger protein DOF5.2) (AtDOF5.2)	A0A200Q0F2	Zinc finger protein	IPR003851	Zinc finger, Dof-type		maker-Astri105C5-snap-gene-1006.0-mRNA-1		418.769	189.575	351.236	399.599	444.751	307.527		169.438	288.197	417.967	604.804	598.574	575.791
maker-Astri105C8-snap-gene-613.21-mRNA-1	1160.29	-0.490694	0.14974	-3.27698	0.00104925	0.0419998		maker-Astri105C8-snap-gene-613.21-mRNA-1	AT5G66770.1	GRAS family transcription factor	A0A024B7I0	SCARECROW-LIKE protein 7 (PeSCL7)	A0A443PY77	Scarecrow-like protein 4	IPR005202	Transcription factor GRAS		maker-Astri105C8-snap-gene-613.21-mRNA-1		1091.12	1240.95	642.752	849.497	889.501	1343.12		786.588	688.651	748.997	1042.43	1256.64	1364.65
maker-Astri105C7-snap-gene-899.14-mRNA-1	1815.27	-0.489591	0.132578	-3.69285	0.000221759	0.0150796		maker-Astri105C7-snap-gene-899.14-mRNA-1	AT4G28570.1	Long-chain fatty alcohol dehydrogenase family protein	B5WWZ8	Long-chain-alcohol oxidase FAO1 (EC 1.1.3.20) (Long-chain fatty alcohol oxidase 1)	A0A3S4NSU1	Long-chain-alcohol oxidase (EC 1.1.3.20)	IPR007867;IPR000172	Glucose-methanol-choline oxidoreductase, C-terminal;Glucose-methanol-choline oxidoreductase, N-terminal		maker-Astri105C7-snap-gene-899.14-mRNA-1		1084.87	1094.96	800.656	1440.98	1281.87	1985.03		676.515	1053.48	1183.68	1905.38	2114.23	1711.52
maker-Astri105C6-snap-gene-17.46-mRNA-1	579.719	-0.488622	0.150596	-3.24459	0.00117619	0.0449554		maker-Astri105C6-snap-gene-17.46-mRNA-1										maker-Astri105C6-snap-gene-17.46-mRNA-1		716.103	928.263	779.4	458.281	411.147	720.652		655.49	680.016	513.821	556.453	621.455	652.101
maker-Astri105C8-snap-gene-62.22-mRNA-1	1337.66	-0.486578	0.131704	-3.6945	0.000220323	0.0150424		maker-Astri105C8-snap-gene-62.22-mRNA-1	AT5G07940.1	dentin sialophosphoprotein-like protein			A0A3S3MCD9	Uncharacterized protein				maker-Astri105C8-snap-gene-62.22-mRNA-1		1038.44	1372.78	1059.78	960.341	1048.62	1282.91		1690.67	1058.88	859.34	1287.46	1379.28	1552.95
maker-Astri105C7-snap-gene-1412.25-mRNA-1	6943.76	-0.486023	0.135534	-3.58598	0.000335821	0.0199977		maker-Astri105C7-snap-gene-1412.25-mRNA-1	AT2G30490.1	cinnamate-4-hydroxylase	Q43054	Trans-cinnamate 4-monooxygenase (EC 1.14.14.91) (Cinnamic acid 4-hydroxylase) (C4H) (CA4H) (Cytochrome P450 73) (Cytochrome P450C4H)	A0A1U7ZEE5	trans-cinnamate 4-monooxygenase	IPR001128	Cytochrome P450		maker-Astri105C7-snap-gene-1412.25-mRNA-1		4121.61	3029.93	2945.52	4900.44	5533.69	8257.85		5341.63	3233.85	5428	8409.07	6981.53	6513.08
maker-Astri105C3-augustus-gene-849.36-mRNA-1	619.918	-0.483825	0.145107	-3.33427	0.000855238	0.036946		maker-Astri105C3-augustus-gene-849.36-mRNA-1	AT1G01220.1	L-fucokinase/GDP-L-fucose pyrophosphorylase	Q9LNJ9	Bifunctional fucokinase/fucose pyrophosphorylase (AtFKGP) [Includes: L-fucokinase (EC 2.7.1.52); Fucose-1-phosphate guanylyltransferase (EC 2.7.7.30) (GDP-fucose pyrophosphorylase)]	A0A443P739	GHMP kinase N-terminal domain-containing protein	IPR006204;IPR012887;IPR013750	GHMP kinase N-terminal domain;L-fucokinase;GHMP kinase, C-terminal domain		maker-Astri105C3-augustus-gene-849.36-mRNA-1		734.854	585.067	415.005	470.39	461.552	590.971		566.443	553.727	504.904	603.985	636.099	714.536
maker-Astri105C6-snap-gene-774.24-mRNA-1	1235.18	-0.482615	0.125467	-3.84654	0.000119798	0.00999224		maker-Astri105C6-snap-gene-774.24-mRNA-1	AT1G73460.2	Protein kinase superfamily protein	Q8RWH3	Dual specificity protein kinase YAK1 homolog (AtYAK1) (EC 2.7.12.1) (Dual specificity tyrosine-phosphorylation-regulated kinase YAK1)	A0A200R1G0	Protein kinase domain	IPR000719	Protein kinase domain		maker-Astri105C6-snap-gene-774.24-mRNA-1		1128.62	1418.54	1049.66	965.93	892.466	889.236		943.659	1326.57	984.173	1201.41	1405.83	1286.36
maker-Astri105C7-snap-gene-1495.25-mRNA-1	2667.23	-0.481823	0.132773	-3.62893	0.000284596	0.0181157		maker-Astri105C7-snap-gene-1495.25-mRNA-1	AT4G14330.1	P-loop containing nucleoside triphosphate hydrolases superfamily protein	Q8VWI7	Kinesin-like protein KIN-10A (Phragmoplast-associated kinesin-related protein 2) (AtPAKRP2)	A0A834ZDQ2	Kinesin motor domain-containing protein	IPR001752	Kinesin motor domain		maker-Astri105C7-snap-gene-1495.25-mRNA-1		2040.27	3008.14	1366.48	2025.01	1990.51	1885.92		547.891	2274.27	1929.34	2696.21	3210.7	2499.39
maker-Astri105C4-augustus-gene-114.71-mRNA-1	678.614	-0.480834	0.142327	-3.37837	0.000729168	0.0331471		maker-Astri105C4-augustus-gene-114.71-mRNA-1	AT1G49670.2	ARP protein (REF)	K4BW79	2-methylene-furan-3-one reductase (EC 1.3.1.105) (Enone oxidoreductase) (SlEO)	A0A443PGZ4	Alcohol dehydrogenase superfamily	IPR013149;IPR002347;IPR013154	Alcohol dehydrogenase-like, C-terminal;Short-chain dehydrogenase/reductase SDR;Alcohol dehydrogenase, N-terminal		maker-Astri105C4-augustus-gene-114.71-mRNA-1		724.139	529.502	538.494	530.004	492.191	772.524		750.722	692.968	643.112	771.986	655.319	710.572
maker-Astri105C7-snap-gene-999.44-mRNA-1	1202.03	-0.480633	0.131455	-3.65626	0.000255918	0.0168607		maker-Astri105C7-snap-gene-999.44-mRNA-1	AT1G44110.1	Cyclin A1;1	Q7F830	Cyclin-A1-1 (G2/mitotic-specific cyclin-A1-1) (CycA1;1)	A0A1U8AFW3	cyclin-A1-4	IPR006671	Cyclin, N-terminal		maker-Astri105C7-snap-gene-999.44-mRNA-1		698.245	1189.75	592.141	944.506	865.781	837.364		148.413	911.005	940.704	1172.73	1395.76	1218.97
snap_masked-Astri105C3-processed-gene-761.1-mRNA-1	1086.35	-0.480381	0.140161	-3.42736	0.000609491	0.0292348		snap_masked-Astri105C3-processed-gene-761.1-mRNA-1	AT4G12290.1	Copper amine oxidase family protein	Q8H1H9	Primary amine oxidase (EC 1.4.3.21) (Amine oxidase [copper-containing])	A0A3S3NVP6	Amine oxidase (EC 1.4.3.-)	IPR015800;IPR015798;IPR015802	Copper amine oxidase, N2-terminal;Copper amine oxidase, catalytic domain;Copper amine oxidase, N3-terminal		snap_masked-Astri105C3-processed-gene-761.1-mRNA-1		636.635	351.912	343.138	902.59	733.344	1709.93		815.034	476.011	1640.66	1112.09	1096.47	1214.02
maker-Astri105C2-snap-gene-65.29-mRNA-1	775.1	-0.47995	0.13429	-3.57398	0.000351596	0.0205283		maker-Astri105C2-snap-gene-65.29-mRNA-1	AT4G21070.1	breast cancer susceptibility1	Q8RXD4	Protein BREAST CANCER SUSCEPTIBILITY 1 homolog (AtBRCA1)	A0A3S3QQB2	BRCT domain-containing protein	-	-		maker-Astri105C2-snap-gene-65.29-mRNA-1		719.675	817.133	538.494	575.646	592.013	689.158		98.9419	545.092	591.841	745.761	869.488	826.523
maker-Astri105C5-augustus-gene-1038.30-mRNA-1	3298.6	-0.479421	0.108892	-4.40274	1.06894e-05	0.00186875		maker-Astri105C5-augustus-gene-1038.30-mRNA-1	AT4G35800.1	RNA polymerase II large subunit	P18616	DNA-directed RNA polymerase II subunit RPB1 (DNA polymerase II subunit B1) (EC 2.7.7.6) (DNA-directed RNA polymerase II largest subunit) (DNA-directed RNA polymerase II subunit 1)	A0A1U8AIB7	DNA-directed RNA polymerase subunit (EC 2.7.7.6)	IPR000684;IPR007081;IPR007075;IPR007073;IPR007066;IPR000722;IPR007083;IPR007080	RNA polymerase II, heptapeptide repeat, eukaryotic;RNA polymerase Rpb1, domain 5;RNA polymerase Rpb1, domain 6;RNA polymerase Rpb1, domain 7;RNA polymerase Rpb1, domain 3;RNA polymerase, alpha subunit;RNA polymerase Rpb1, domain 4;RNA polymerase Rpb1, domain 1		maker-Astri105C5-augustus-gene-1038.30-mRNA-1		3115.32	2709.61	2135.76	2529.86	2441.19	3801.48		4976.78	2165.26	2501.11	3451.81	3202.46	3734.22
maker-Astri105C7-augustus-gene-863.7-mRNA-1	567.702	-0.478747	0.13767	-3.47749	0.000506138	0.025813		maker-Astri105C7-augustus-gene-863.7-mRNA-1	AT2G33435.1	RNA-binding (RRM/RBD/RNP motifs) family protein			A0A6I9RAS1	uncharacterized protein LOC105044207 isoform X1				maker-Astri105C7-augustus-gene-863.7-mRNA-1		641.1	633.006	638.703	440.583	415.101	607.645		665.385	621.729	467.009	598.248	570.201	619.397
maker-Astri105C5-snap-gene-85.96-mRNA-1	3601.36	-0.478187	0.135831	-3.52047	0.000430789	0.0229375		maker-Astri105C5-snap-gene-85.96-mRNA-1	AT1G14610.1	valyl-tRNA synthetase / valine-tRNA ligase (VALRS)	P93736	Valine--tRNA ligase, mitochondrial 1 (EC 6.1.1.9) (AtSYV1) (Protein TWIN 2) (Valyl-tRNA synthetase) (ValRS)	A0A200R0A4	Valyl-tRNA synthetase (EC 6.1.1.9)	IPR019499;IPR013155;IPR002300	Valyl-tRNA synthetase, tRNA-binding arm;Methionyl/Valyl/Leucyl/Isoleucyl-tRNA synthetase, anticodon-binding;Aminoacyl-tRNA synthetase, class Ia		maker-Astri105C5-snap-gene-85.96-mRNA-1		4576.1	5363.66	4333.26	2726.4	2704.08	2970.6		3052.36	5335.42	3596.75	3236.28	4269.64	3834.31
maker-Astri105C7-snap-gene-1074.35-mRNA-1	1690.17	-0.474806	0.147304	-3.2233	0.00126722	0.047054		maker-Astri105C7-snap-gene-1074.35-mRNA-1	AT1G67580.1	Protein kinase superfamily protein	Q7XUF4	Cyclin-dependent kinase G-2 (CDKG;2) (EC 2.7.11.22) (EC 2.7.11.23)	A0A5B6ZRD0	Cyclin-dependent kinase (EC 2.7.11.22)	IPR000719	Protein kinase domain		maker-Astri105C7-snap-gene-1074.35-mRNA-1		1656.32	1805.32	2097.29	1256.55	1295.71	1237.52		2083.96	1640.67	1463.44	1514.47	1777.42	2025.68
maker-Astri105C7-snap-gene-1021.39-mRNA-1	954.233	-0.474378	0.137037	-3.46169	0.000536805	0.0267076		maker-Astri105C7-snap-gene-1021.39-mRNA-1	AT1G53440.1	Leucine-rich repeat transmembrane protein kinase	C0LGG9	Probable LRR receptor-like serine/threonine-protein kinase At1g53440 (EC 2.7.11.1)	A0A3S3QLS8	Putative LRR receptor-like serine/threonine-protein kinase isoform X2	IPR001245;IPR021720	Serine-threonine/tyrosine-protein kinase, catalytic domain;Malectin domain		maker-Astri105C7-snap-gene-1021.39-mRNA-1		1116.12	845.461	1091.16	791.746	649.336	859.595		1242.96	808.463	1058.85	996.534	970.166	1035.63
maker-Astri105C7-snap-gene-1366.34-mRNA-1	1040.02	-0.474187	0.134803	-3.51764	0.000435411	0.0229962		maker-Astri105C7-snap-gene-1366.34-mRNA-1										maker-Astri105C7-snap-gene-1366.34-mRNA-1		873.253	1145.08	1173.15	774.98	796.598	1044.85		1366.64	1071.83	907.267	1182.56	972.911	1115.91
augustus_masked-Astri105C7-processed-gene-1414.0-mRNA-1	1851.08	-0.472434	0.115658	-4.08473	4.41276e-05	0.00501038		augustus_masked-Astri105C7-processed-gene-1414.0-mRNA-1	AT2G30290.2	VACUOLAR SORTING RECEPTOR 2	O22925	Vacuolar-sorting receptor 2 (AtVSR2) (BP80-like protein c) (AtBP80c) (Epidermal growth factor receptor-like protein 4) (AtELP4)	A0A3S3MFS6	EGF-like calcium-binding domain-containing protein	IPR003137	PA domain		augustus_masked-Astri105C7-processed-gene-1414.0-mRNA-1		1902.76	1369.52	1321.94	1476.37	1322.39	2414.83		1811.87	1367.59	1628.4	1899.64	2077.62	1844.32
maker-Astri105C6-snap-gene-1060.37-mRNA-1	1651.07	-0.469119	0.123051	-3.81241	0.000137619	0.0110824		maker-Astri105C6-snap-gene-1060.37-mRNA-1					A0A822YIT2	SCAPER_N domain-containing protein	IPR032446	S phase cyclin A-associated protein in the endoplasmic reticulum, N-terminal		maker-Astri105C6-snap-gene-1060.37-mRNA-1		1400.95	1840.18	1551.71	1204.39	1295.71	1556.16		2002.34	1485.24	1091.17	1564.46	1777.42	1846.3
maker-Astri105C2-augustus-gene-77.2-mRNA-1	1541.2	-0.467512	0.12626	-3.70276	0.000213265	0.0147992		maker-Astri105C2-augustus-gene-77.2-mRNA-1	AT3G25690.5	Hydroxyproline-rich glycoprotein family protein	Q9LI74	Protein CHUP1, chloroplastic (Protein CHLOROPLAST UNUSUAL POSITIONING 1)	A0A3S3N047	Protein CHUP1, chloroplastic-like protein				maker-Astri105C2-augustus-gene-77.2-mRNA-1		1219.7	1855.44	980.829	1227.67	1107.92	1072.64		234.987	1224.03	1314.09	1548.07	1777.42	1516.28
maker-Astri105C2-augustus-gene-99.49-mRNA-1	1206	-0.466151	0.128623	-3.62417	0.00028989	0.0181787		maker-Astri105C2-augustus-gene-99.49-mRNA-1	AT3G22270.1	Topoisomerase II-associated protein PAT1	F4J077	Protein PAT1 homolog 1 (AtPAT1H1) (Protein ROOT STEM CELL DEFECTIVE 2)	A0A3S3QRZ7	Protein PAT1 1-like protein				maker-Astri105C2-augustus-gene-99.49-mRNA-1		983.972	1369.52	927.182	906.316	922.116	1202.32		1604.1	1025.42	895.007	1144.05	1267.62	1375.56
maker-Astri105C3-snap-gene-792.3-mRNA-1	2029.2	-0.462697	0.127721	-3.62271	0.000291529	0.0181787		maker-Astri105C3-snap-gene-792.3-mRNA-1	AT3G44050.1	P-loop containing nucleoside triphosphate hydrolases superfamily protein	F4J1U4	Kinesin-like protein KIN-12E	A0A3S3QBE5	Kinesin-like protein KIN-12E	IPR001752	Kinesin motor domain		maker-Astri105C3-snap-gene-792.3-mRNA-1		1485.78	2151.78	1635.73	1597.46	1484.48	1276.42		369.795	1860.87	1513.6	1933.24	2373.25	2061.35
maker-Astri105C8-snap-gene-311.30-mRNA-1	673.298	-0.460306	0.137646	-3.34412	0.00082543	0.0362077		maker-Astri105C8-snap-gene-311.30-mRNA-1	AT1G08130.1	DNA ligase 1	Q42572	DNA ligase 1 (AtLIG1) (EC 6.5.1.1) (DNA ligase I) (Polydeoxyribonucleotide synthase [ATP] 1)	A0A1U8AHU9	DNA ligase (EC 6.5.1.1)	IPR012310;IPR012308	DNA ligase, ATP-dependent, central;DNA ligase, ATP-dependent, N-terminal		maker-Astri105C8-snap-gene-311.30-mRNA-1		620.563	707.093	606.312	539.319	484.284	538.173		447.712	745.858	613.018	674.463	749.59	687.778
maker-Astri105C8-augustus-gene-48.52-mRNA-1	1838.75	-0.458829	0.129242	-3.55017	0.000384987	0.02153		maker-Astri105C8-augustus-gene-48.52-mRNA-1	AT4G34100.1	RING/U-box superfamily protein	F4JKK0	Probable E3 ubiquitin ligase SUD1 (EC 2.3.2.27) (Protein ECERIFERUM 9) (Protein SUPPRESSOR OF DRY2 DEFFECTS 1) (AtSUD1) (RING-type E3 ubiquitin transferase SUD1) (RING/U-box domain-containing protein)	A0A443NWX2	Putative E3 ubiquitin ligase SUD1	IPR011016	Zinc finger, RING-CH-type		maker-Astri105C8-augustus-gene-48.52-mRNA-1		1590.25	1893.57	1092.17	1500.59	1297.68	2232.35		2233.61	1341.68	1383.19	2101.24	1895.48	1768.01
maker-Astri105C3-augustus-gene-1073.21-mRNA-1	1025	-0.457373	0.110242	-4.14882	3.34196e-05	0.00408028		maker-Astri105C3-augustus-gene-1073.21-mRNA-1	AT1G64990.2	GPCR-type G protein 1	A2XX57	GPCR-type G protein COLD1 (Protein CHILLING TOLERANCE DIVERGENCE 1)	A0A1U8BFI6	GPCR-type G protein 1	IPR022535;IPR025969	Golgi pH regulator, conserved domain;Abscisic acid G-protein coupled receptor-like domain		maker-Astri105C3-augustus-gene-1073.21-mRNA-1		1160.77	857.445	799.644	773.117	787.703	1281.06		998.077	888.338	841.507	1055.54	1085.49	1071.31
maker-Astri105C7-snap-gene-1275.13-mRNA-1	1486.15	-0.455444	0.127029	-3.58537	0.000336602	0.0199977		maker-Astri105C7-snap-gene-1275.13-mRNA-1	AT3G50530.2	CDPK-related kinase	Q9SCS2	CDPK-related kinase 5 (AtCRK5) (EC 2.7.11.1) (Calcium/calmodulin-dependent protein kinase 1)	A0A1U8AZ21	CDPK-related kinase 5	IPR000719	Protein kinase domain		maker-Astri105C7-snap-gene-1275.13-mRNA-1		1361.67	1446.87	999.049	1228.6	1035.77	1355.16		1287.48	990.88	1076.68	1483.33	1529.38	1643.14
maker-Astri105C6-augustus-gene-24.20-mRNA-1	5061.37	-0.450894	0.127718	-3.53039	0.00041495	0.0225052		maker-Astri105C6-augustus-gene-24.20-mRNA-1	AT2G16270.1	transmembrane protein			A0A3S3NRW6	Uncharacterized protein				maker-Astri105C6-augustus-gene-24.20-mRNA-1		3490.33	5450.82	1999.11	3885.14	3845.61	3363.35		552.838	3667.77	3781.77	5021.19	6059.87	4759.94
maker-Astri105C2-snap-gene-6.22-mRNA-1	919.393	-0.449242	0.127411	-3.52591	0.000422023	0.0225416		maker-Astri105C2-snap-gene-6.22-mRNA-1	AT1G67490.1	glucosidase 1	F4HTM3	Mannosyl-oligosaccharide glucosidase GCS1 (EC 3.2.1.106) (Alpha-glucosidase 1) (Glucosidase 1) (Protein KNOPF) (Protein MUNCHKIN)	A0A443N7T0	Mannosyl-oligosaccharide glucosidase GCS1	IPR031631;IPR031335	Glycosyl hydrolase family 63, N-terminal;Glycosyl hydrolase family 63, C-terminal		maker-Astri105C2-snap-gene-6.22-mRNA-1		799.143	781.179	762.192	735.858	669.103	877.194		628.281	1027.58	736.737	906.387	1018.67	951.393
maker-Astri105C7-snap-gene-1228.42-mRNA-1	1051.25	-0.44879	0.135688	-3.30752	0.000941262	0.0394811		maker-Astri105C7-snap-gene-1228.42-mRNA-1	AT1G21730.1	P-loop containing nucleoside triphosphate hydrolases superfamily protein	B9FFA3	Kinesin-like protein KIN-7E, chloroplastic	A0A443PPT7	Kinesin-like protein KIN-7C, mitochondrial	IPR001752	Kinesin motor domain		maker-Astri105C7-snap-gene-1228.42-mRNA-1		997.366	798.612	893.779	881.167	725.438	1127.29		780.405	770.684	775.747	1056.36	1084.57	1147.62
maker-Astri105C4-snap-gene-465.32-mRNA-1	1272.91	-0.446705	0.120878	-3.69551	0.000219448	0.0150424		maker-Astri105C4-snap-gene-465.32-mRNA-1	AT3G10360.1	pumilio 4	Q9SS47	Pumilio homolog 4 (APUM-4) (AtPUM4)	A0A835DK76	PUM-HD domain-containing protein	IPR012940;IPR001313	Nucleic acid binding NABP;Pumilio RNA-binding repeat		maker-Astri105C4-snap-gene-465.32-mRNA-1		1131.3	939.159	942.365	976.176	971.533	1037.44		1109.39	885.1	913.955	1314.51	1231.93	1433.04
maker-Astri105C5-snap-gene-871.25-mRNA-1	1127.84	-0.445585	0.13536	-3.29185	0.00099532	0.0408057		maker-Astri105C5-snap-gene-871.25-mRNA-1	AT1G64950.1	cytochrome P450, family 89, subfamily A, polypeptide 5	Q42602	Cytochrome P450 89A2 (EC 1.14.-.-) (ATH 6-1) (CYPLXXXIX)	A0A835DU80	Uncharacterized protein	IPR001128	Cytochrome P450		maker-Astri105C5-snap-gene-871.25-mRNA-1		1025.94	425.999	668.057	785.226	941.883	856.816		2749.35	664.904	988.631	1168.63	1108.37	1247.71
maker-Astri105C3-snap-gene-1039.20-mRNA-1	5651.23	-0.444525	0.119054	-3.7338	0.00018861	0.0135895		maker-Astri105C3-snap-gene-1039.20-mRNA-1	AT3G03130.1	lisH domain-like protein			A0A443P952	Muscle M-line assembly protein unc-89				maker-Astri105C3-snap-gene-1039.20-mRNA-1		3595.7	6850.85	3757.31	4279.15	4378.32	3154.01		828.639	5040.75	4385.87	5663.69	6630.99	5366.45
augustus_masked-Astri105C7-processed-gene-1164.18-mRNA-1	2047.27	-0.444276	0.0960161	-4.62709	3.70833e-06	0.000872075		augustus_masked-Astri105C7-processed-gene-1164.18-mRNA-1	AT4G03550.1	glucan synthase-like 5	Q9ZT82	Callose synthase 12 (EC 2.4.1.34) (1,3-beta-glucan synthase) (Protein GLUCAN SYNTHASE-LIKE 5) (Protein POWDERY MILDEW RESISTANT 4)	A0A6I9R4N1	1,3-beta-glucan synthase (EC 2.4.1.34)	IPR003440;IPR026899	Glycosyl transferase, family 48;1,3-beta-glucan synthase subunit FKS1-like, domain-1		augustus_masked-Astri105C7-processed-gene-1164.18-mRNA-1		1704.54	2071.16	1935.34	1563.93	1572.44	1483.91		2892.81	1810.14	1830.14	2092.23	2109.65	2195.14
maker-Astri105C6-snap-gene-1107.36-mRNA-1	1659.1	-0.443592	0.106702	-4.15729	3.2204e-05	0.0040094		maker-Astri105C6-snap-gene-1107.36-mRNA-1	AT2G31170.1	Cysteinyl-tRNA synthetase, class Ia family protein	Q0IZQ2	Cysteine--tRNA ligase CPS1 homolog, chloroplastic/mitochondrial (EC 6.1.1.16) (Cysteinyl-tRNA synthetase)	A0A3S3PTL7	Cysteinyl-tRNA synthetase (EC 6.1.1.16)	IPR032678	tRNA synthetases class I, catalytic domain		maker-Astri105C6-snap-gene-1107.36-mRNA-1		1702.75	1301.97	1029.42	1270.52	1271.99	2150.84		1361.69	1206.76	1297.37	1728.36	1639.21	1815.58
maker-Astri105C1-augustus-gene-133.44-mRNA-1	1091.37	-0.441266	0.118533	-3.72273	0.000197081	0.0140602		maker-Astri105C1-augustus-gene-133.44-mRNA-1	AT1G76320.1	FAR1-related sequence 4	Q6NQJ7	Protein FAR1-RELATED SEQUENCE 4	A0A6I9SA05	Protein FAR1-RELATED SEQUENCE	IPR004330;IPR018289;IPR007527	FAR1 DNA binding domain;MULE transposase domain;Zinc finger, SWIM-type		maker-Astri105C1-augustus-gene-133.44-mRNA-1		835.751	796.433	493.957	828.073	846.015	823.47		779.168	635.761	753.455	1088.32	1106.54	1213.03
maker-Astri105C6-augustus-gene-26.21-mRNA-1	1765.94	-0.440624	0.106302	-4.145	3.3981e-05	0.00408061		maker-Astri105C6-augustus-gene-26.21-mRNA-1	AT5G65770.2	little nuclei4	Q0JJ05	Nuclear matrix constituent protein 1b (OsNMCP1b) (Nuclear matrix constituent protein 1) (OsNMCP1)	A0A3S3NRU7	Protein CROWDED NUCLEI 4				maker-Astri105C6-augustus-gene-26.21-mRNA-1		1474.17	1733.41	1296.64	1378.57	1331.29	1690.47		1564.52	1339.52	1398.8	1837.36	1745.38	1930.54
maker-Astri105C1-snap-gene-110.13-mRNA-1	6153.93	-0.440489	0.109989	-4.00486	6.20539e-05	0.00648578		maker-Astri105C1-snap-gene-110.13-mRNA-1	AT1G49340.2	Phosphatidylinositol 3- and 4-kinase family protein	Q9SXA1	Phosphatidylinositol 4-kinase alpha 1 (PI4-kinase alpha 1ao) (PtdIns-4-kinase alpha 1) (EC 2.7.1.67) (Phosphatidylinositol 4-OH kinase alpha1) (AtPI4Kalpha1) (PI-4Kalpha1)	A0A443NPT5	1-phosphatidylinositol 4-kinase (EC 2.7.1.67)	IPR045495;IPR001263;IPR000403	PI4-kinase, N-terminal;Phosphoinositide 3-kinase, accessory (PIK) domain;Phosphatidylinositol 3-/4-kinase, catalytic domain		maker-Astri105C1-snap-gene-110.13-mRNA-1		4313.58	4441.94	4610.61	4839.9	4605.64	6031.98		3830.29	4869.13	4585.38	7070.8	6118.45	6023.51
maker-Astri105C1-snap-gene-174.61-mRNA-1	2315.51	-0.438336	0.108095	-4.05512	5.01096e-05	0.00554546		maker-Astri105C1-snap-gene-174.61-mRNA-1	AT3G20250.3	pumilio 5	Q9LJX4	Pumilio homolog 5 (APUM-5) (AtPUM5)	A0A443NVX3	Pumilio 5 isoform X2	IPR012940;IPR001313	Nucleic acid binding NABP;Pumilio RNA-binding repeat		maker-Astri105C1-snap-gene-174.61-mRNA-1		2117.95	2183.38	1927.24	1746.5	1810.63	1826.64		2370.9	1796.1	1684.13	2360.21	2277.14	2587.59
augustus_masked-Astri105C6-processed-gene-1023.17-mRNA-1	1304.38	-0.438284	0.126678	-3.45984	0.000540504	0.0267597		augustus_masked-Astri105C6-processed-gene-1023.17-mRNA-1	AT1G70750.1	myosin-binding protein (Protein of unknown function, DUF593)	Q9CAC4	Myosin-binding protein 2	A0A443N921	Myosin-binding protein 2	IPR007656	GTD-binding domain		augustus_masked-Astri105C6-processed-gene-1023.17-mRNA-1		674.137	746.315	844.181	1036.72	966.591	1111.55		1141.54	655.19	783.549	1230.92	1384.77	1454.84
augustus_masked-Astri105C4-processed-gene-43.48-mRNA-1	1538.62	-0.43098	0.127124	-3.39023	0.00069833	0.0323064		augustus_masked-Astri105C4-processed-gene-43.48-mRNA-1	AT1G56720.4	Protein kinase superfamily protein	Q8LEB6	Probable receptor-like protein kinase At5g18500 (EC 2.7.11.1)	A0A1U8BIL5	probable receptor-like protein kinase At5g18500	IPR000719	Protein kinase domain		augustus_masked-Astri105C4-processed-gene-43.48-mRNA-1		915.219	1078.62	747.009	1139.18	1232.45	955.929		969.631	1015.71	971.913	1430.88	1702.37	1659.98
maker-Astri105C7-augustus-gene-1530.18-mRNA-1	1181.98	-0.430783	0.11927	-3.61182	0.000304058	0.0186533		maker-Astri105C7-augustus-gene-1530.18-mRNA-1	AT3G07010.1	Pectin lyase-like superfamily protein	Q9M8Z8	Probable pectate lyase 8 (EC 4.2.2.2)	A0A3S3NWZ6	Pectate lyase (EC 4.2.2.2)	IPR002022	Pectate lyase		maker-Astri105C7-augustus-gene-1530.18-mRNA-1		730.39	659.154	595.178	868.126	954.731	1641.38		2223.72	562.362	784.663	1266.16	1264.88	1150.59
maker-Astri105C2-snap-gene-100.21-mRNA-1	853.866	-0.429583	0.123889	-3.46748	0.000525365	0.0263961		maker-Astri105C2-snap-gene-100.21-mRNA-1	AT4G14350.4	AGC (cAMP-dependent, cGMP-dependent and protein kinase C) kinase family protein	Q9LE81	Probable serine/threonine protein kinase IRE (EC 2.7.11.1) (Protein INCOMPLETE ROOT HAIR ELONGATION) (AtIRE)	A0A3S4NUQ0	Serine/threonine-protein kinase tricorner	IPR017892;IPR000719	Protein kinase, C-terminal;Protein kinase domain		maker-Astri105C2-snap-gene-100.21-mRNA-1		841.109	699.466	469.664	672.518	644.394	1062.45		1146.49	638.999	743.424	888.357	840.2	930.582
maker-Astri105C6-snap-gene-49.41-mRNA-1	822.329	-0.428775	0.128704	-3.33149	0.000863823	0.0372169		maker-Astri105C6-snap-gene-49.41-mRNA-1	AT4G27010.2	ribosome 60S biogenesis amino-terminal protein			A0A822XX58	Uncharacterized protein	IPR021714;IPR032436	Nucleolar pre-ribosomal-associated protein 1, N-terminal;Nucleolar pre-ribosomal-associated protein 1, C-terminal domain		maker-Astri105C6-snap-gene-49.41-mRNA-1		967.007	1382.59	1075.98	638.054	630.558	574.298		829.875	1010.31	696.612	788.376	893.285	879.048
maker-Astri105C5-snap-gene-979.10-mRNA-1	4137.03	-0.427367	0.130275	-3.28051	0.0010362	0.0417738		maker-Astri105C5-snap-gene-979.10-mRNA-1	AT5G13760.1	Plasma-membrane choline transporter family protein			A0A443PSP0	Choline transporter-like protein	IPR007603	Choline transporter-like		maker-Astri105C5-snap-gene-979.10-mRNA-1		1219.7	2321.75	1822.99	3409.17	2978.84	4172		1275.11	2287.23	2810.97	4130.37	4842.59	3905.67
maker-Astri105C7-snap-gene-1349.3-mRNA-1	1553.07	-0.424227	0.112278	-3.77836	0.000157864	0.0119864		maker-Astri105C7-snap-gene-1349.3-mRNA-1	AT1G15910.1	XH/XS domain-containing protein	Q9S9P3	Factor of DNA methylation 1 (Protein IDN2 PARALOG 1) (Protein IDN2-LIKE 1)	A0A3S3MSI3	Factor of DNA methylation 5-like protein	IPR005381;IPR005380;IPR005379	Zinc finger-XS domain;XS domain;Factor of DNA methylation 1-5/IDN2 , domain XH		maker-Astri105C7-snap-gene-1349.3-mRNA-1		1290.24	1511.15	1140.76	1205.32	1195.89	1399.62		1511.34	1220.79	1156.93	1492.34	1666.67	1671.88
maker-Astri105C1-augustus-gene-146.24-mRNA-1	1769.85	-0.42406	0.130432	-3.2512	0.0011492	0.044324		maker-Astri105C1-augustus-gene-146.24-mRNA-1	AT3G01460.1	methyl-CPG-binding domain 9	Q9SGH2	Methyl-CpG-binding domain-containing protein 9 (AtMBD9) (MBD09) (EC 2.3.1.48) (Histone acetyl transferase MBD9) (Methyl-CpG-binding protein MBD9)	A0A3S3QCW4	Methyl-CpG-binding domain-containing protein 9	IPR003889;IPR019787;IPR028942	FY-rich, C-terminal;Zinc finger, PHD-finger;WHIM1 domain		maker-Astri105C1-augustus-gene-146.24-mRNA-1		1748.29	2719.42	1819.95	1396.27	1340.18	1446.86		2113.65	1667.66	1392.11	1607.07	1937.59	1960.27
maker-Astri105C2-augustus-gene-391.33-mRNA-1	2338.9	-0.424018	0.101445	-4.1798	2.91768e-05	0.00371705		maker-Astri105C2-augustus-gene-391.33-mRNA-1	AT5G17020.1	exportin 1A	Q9SMV6	Protein EXPORTIN 1A (AtCRM1) (AtXPO1) (Protein HEAT-INTOLERANT 2)	A0A6I9RSU4	protein EXPORTIN 1A	IPR041235;IPR001494;IPR013598;IPR040485;IPR014877;IPR041123	Exportin-1, repeat 2;Importin-beta, N-terminal domain;Exportin-1/Importin-beta-like;Exportin-1, repeat 3;Exportin-1, C-terminal;Chromosome region maintenance repeat		maker-Astri105C2-augustus-gene-391.33-mRNA-1		2692.98	3309.93	2623.64	1902.98	1713.77	2478.75		1954.1	2614.28	2231.39	2385.62	2448.3	2440.92
maker-Astri105C4-augustus-gene-17.31-mRNA-1	3252.65	-0.42126	0.109031	-3.86367	0.000111695	0.00945611		maker-Astri105C4-augustus-gene-17.31-mRNA-1	AT2G46020.3	transcription regulatory protein SNF2	Q6EVK6	ATP-dependent helicase BRM (EC 3.6.4.12) (Protein BRAHMA) (AtBRM) (Protein CHROMATIN REMODELING 2) (AtCHR2)	A0A3S3PJ35	ATP-dependent helicase BRM-like protein isoform X1	IPR000330;IPR014978;IPR001650	SNF2, N-terminal;Glutamine-Leucine-Glutamine, QLQ;Helicase, C-terminal		maker-Astri105C4-augustus-gene-17.31-mRNA-1		3449.26	4030.1	4345.41	2548.49	2487.64	2852.04		4978.02	3178.8	3247.88	3083.85	3427.61	3598.45
maker-Astri105C8-snap-gene-29.15-mRNA-1	1054.82	-0.42088	0.117824	-3.57212	0.000354105	0.0205755		maker-Astri105C8-snap-gene-29.15-mRNA-1	AT4G30150.1	Urb2/Npa2 family protein			A0A834ZKI6	Uncharacterized protein	IPR018849	Nucleolar 27S pre-rRNA processing, Urb2/Npa2, C-terminal		maker-Astri105C8-snap-gene-29.15-mRNA-1		890.218	1264.92	1010.18	815.033	818.341	876.268		1379	1082.63	755.684	1023.58	1132.17	1122.84
maker-Astri105C6-augustus-gene-118.6-mRNA-1	3695.89	-0.420876	0.109753	-3.83476	0.00012569	0.0103813		maker-Astri105C6-augustus-gene-118.6-mRNA-1	AT4G36520.1	Chaperone DnaJ-domain superfamily protein	Q9SU08	Auxilin-related protein 1 (Auxilin-like protein 1)	A0A3S3QC43	Auxilin-like protein 1				maker-Astri105C6-augustus-gene-118.6-mRNA-1		2546.54	2928.61	2584.17	3028.2	2696.18	2867.79		2801.29	2407.04	3006.02	4100.87	3758.93	3627.19
maker-Astri105C7-snap-gene-1312.9-mRNA-1	6274.9	-0.419413	0.124043	-3.3812	0.0007217	0.0330266		maker-Astri105C7-snap-gene-1312.9-mRNA-1	AT1G36160.2	acetyl-CoA carboxylase 1	Q38970	Acetyl-CoA carboxylase 1 (AtACC1) (EC 6.4.1.2) (Protein EMBRYO DEFECTIVE 22) (Protein GURKE) (Protein PASTICCINO 3) [Includes: Biotin carboxylase (EC 6.3.4.14)]	A0A3S3PG34	Acetyl-CoA carboxylase (EC 6.4.1.2)	IPR013537;IPR005481;IPR034733;IPR000089;IPR005479;IPR005482	Acetyl-CoA carboxylase, central domain;Biotin carboxylase-like, N-terminal domain;Acetyl-CoA carboxylase;Biotin/lipoyl attachment;Carbamoyl-phosphate synthetase large subunit-like, ATP-binding domain;Biotin carboxylase, C-terminal		maker-Astri105C7-snap-gene-1312.9-mRNA-1		4448.41	4115.08	5165.3	4960.06	4765.75	6170.93		7527.01	3633.23	4506.24	7402.7	5933.57	6159.28
maker-Astri105C5-snap-gene-881.9-mRNA-1	1094.23	-0.419273	0.113968	-3.67885	0.000234285	0.0156795		maker-Astri105C5-snap-gene-881.9-mRNA-1	AT3G62900.2	CW-type Zinc Finger	A0A0P0X9Z7	Cysteine-tryptophan domain-containing zinc finger protein 7 (OsCW-ZF7) (Protein WIDE GRAIN 7)	A0A200QX50	Zinc finger protein	IPR011124	Zinc finger, CW-type		maker-Astri105C5-snap-gene-881.9-mRNA-1		1048.26	1121.11	1536.53	864.4	831.19	1007.8		1534.84	1021.1	903.923	1080.94	1150.47	1168.43
maker-Astri105C5-snap-gene-729.8-mRNA-1	2050.13	-0.419196	0.105226	-3.98377	6.78296e-05	0.00687719		maker-Astri105C5-snap-gene-729.8-mRNA-1	AT3G01180.1	starch synthase 2	Q43847	Granule-bound starch synthase 2, chloroplastic/amyloplastic (EC 2.4.1.21) (Granule-bound starch synthase II) (GBSS-II) (SS II)	A0A443NIS3	Starch synthase, chloroplastic/amyloplastic (EC 2.4.1.-)	IPR013534;IPR001296	Starch synthase, catalytic domain;Glycosyl transferase, family 1		maker-Astri105C5-snap-gene-729.8-mRNA-1		1408.99	1063.36	1126.59	1573.25	1604.07	2016.53		3004.12	1288.79	1402.14	1987.33	2170.06	2211.99
maker-Astri105C6-snap-gene-30.6-mRNA-1	1413.73	-0.418689	0.120784	-3.46641	0.000527453	0.0264005		maker-Astri105C6-snap-gene-30.6-mRNA-1	AT1G59540.1	P-loop containing nucleoside triphosphate hydrolases superfamily protein	Q9S7P3	Kinesin-like protein KIN-7N	A0A443N5Y6	Kinesin-like protein	IPR001752	Kinesin motor domain		maker-Astri105C6-snap-gene-30.6-mRNA-1		1142.91	1383.68	1157.97	1141.05	1050.6	1198.62		350.007	1159.26	1203.75	1412.85	1589.79	1389.43
maker-Astri105C1-augustus-gene-159.43-mRNA-1	1059.52	-0.41711	0.109661	-3.80362	0.000142595	0.0111477		maker-Astri105C1-augustus-gene-159.43-mRNA-1	AT3G28030.3	5'-3' exonuclease family protein	Q9ATY5	DNA repair protein UVH3 (EC 3.1.-.-) (ERCC5 homolog) (RAD2 homolog) (AtRAD2) (AtUVH3) (AtXPG) (UV hypersensitive protein 3) (XPG homolog)	A0A3S3MC62	XPG/Rad2 endonuclease	IPR006086;IPR006085	XPG-I domain;XPG, N-terminal		maker-Astri105C1-augustus-gene-159.43-mRNA-1		956.292	993.634	935.28	838.319	805.493	828.101		1220.7	968.213	906.153	1106.35	1094.64	1089.15
maker-Astri105C5-snap-gene-817.9-mRNA-1	1260.54	-0.415169	0.120035	-3.45874	0.000542705	0.0267903		maker-Astri105C5-snap-gene-817.9-mRNA-1	AT3G17205.1	ubiquitin protein ligase 6	Q8RWB8	E3 ubiquitin-protein ligase UPL6 (Ubiquitin-protein ligase 6) (EC 2.3.2.26) (HECT-type E3 ubiquitin transferase UPL6)	A0A1U8ASQ4	HECT-type E3 ubiquitin transferase (EC 2.3.2.26)	IPR000569	HECT domain		maker-Astri105C5-snap-gene-817.9-mRNA-1		1195.59	1100.41	1224.77	1036.72	920.14	1086.54		1743.85	1044.85	1163.62	1244.03	1304.23	1364.65
maker-Astri105C2-snap-gene-35.63-mRNA-1	2416.44	-0.409679	0.125073	-3.27551	0.00105472	0.0420201		maker-Astri105C2-snap-gene-35.63-mRNA-1	AT4G21820.3	binding / calmodulin binding protein			A0A1U8B549	abnormal spindle-like microcephaly-associated protein homolog isoform X6	IPR000048;IPR001715	IQ motif, EF-hand binding site;Calponin homology domain		maker-Astri105C2-snap-gene-35.63-mRNA-1		2139.38	2500.43	2393.87	2001.72	1760.22	1663.61		366.085	2319.61	2172.31	2482.32	2732.94	2276.41
maker-Astri105C7-augustus-gene-1551.60-mRNA-1	887.422	-0.408553	0.116414	-3.50947	0.000449002	0.0233923		maker-Astri105C7-augustus-gene-1551.60-mRNA-1	AT1G79270.1	evolutionarily conserved C-terminal region 8	Q9LJE5	YTH domain-containing protein ECT2 (Protein EVOLUTIONARILY CONSERVED C-TERMINAL REGION 2)	A0A443Q308	YTH domain-containing protein	IPR007275	YTH domain		maker-Astri105C7-augustus-gene-1551.60-mRNA-1		715.21	1135.27	704.496	703.257	678.986	855.89		1161.33	804.145	731.164	908.845	943.623	897.878
maker-Astri105C6-snap-gene-24.39-mRNA-1	1615.01	-0.407162	0.117957	-3.45179	0.000556883	0.0274103		maker-Astri105C6-snap-gene-24.39-mRNA-1	AT3G43920.2	dicer-like 3	Q5N870	Endoribonuclease Dicer homolog 3a (Dicer-like protein 3a) (OsDCL3a) (EC 3.1.26.-)	A0A443N660	Ribonuclease III domain-containing protein	IPR003100;IPR000999;-;IPR001650	PAZ domain;Ribonuclease III domain;-;Helicase, C-terminal		maker-Astri105C6-snap-gene-24.39-mRNA-1		1594.71	1353.17	1478.84	1272.38	1245.3	1708.07		1189.78	1092.34	1328.58	1822.61	1564.16	1616.38
maker-Astri105C7-snap-gene-1166.17-mRNA-1	1330.61	-0.407094	0.108742	-3.74366	0.000181361	0.0131794		maker-Astri105C7-snap-gene-1166.17-mRNA-1	AT5G53480.1	ARM repeat superfamily protein	Q9FJD4	Importin subunit beta-1 (Karyopherin subunit beta-1) (ATKPNB1)	E0CV68	Importin N-terminal domain-containing protein	-;IPR001494	-;Importin-beta, N-terminal domain		maker-Astri105C7-snap-gene-1166.17-mRNA-1		1137.55	1865.24	1222.75	1049.76	1023.91	1432.04		1580.6	1438.83	1298.48	1308.77	1420.47	1393.39
maker-Astri105C1-snap-gene-171.24-mRNA-1	865.959	-0.406613	0.125422	-3.24197	0.00118708	0.0451678		maker-Astri105C1-snap-gene-171.24-mRNA-1	AT4G38180.1	FAR1-related sequence 5	Q9SZL8	Protein FAR1-RELATED SEQUENCE 5	A0A3S3PYD3	Protein FAR1-RELATED SEQUENCE	IPR018289;IPR004330;IPR007527	MULE transposase domain;FAR1 DNA binding domain;Zinc finger, SWIM-type		maker-Astri105C1-snap-gene-171.24-mRNA-1		634.85	729.972	613.398	716.297	633.523	712.315		816.271	631.443	701.07	885.899	919.827	877.066
maker-Astri105C1-snap-gene-151.7-mRNA-1	1076.66	-0.40647	0.123346	-3.29536	0.000982959	0.040495		maker-Astri105C1-snap-gene-151.7-mRNA-1	AT1G68920.1	basic helix-loop-helix (bHLH) DNA-binding superfamily protein	Q9CAA9	Transcription factor bHLH49 (Basic helix-loop-helix protein 49) (AtbHLH49) (bHLH 49) (Protein ACTIVATOR FOR CELL ELONGATION 1) (Transcription factor EN 82) (bHLH transcription factor bHLH049)	A0A3S3MNR6	Transcription factor bHLH49	IPR011598	Myc-type, basic helix-loop-helix (bHLH) domain		maker-Astri105C1-snap-gene-151.7-mRNA-1		791.107	808.417	722.716	802.924	875.665	1090.24		862.032	722.112	905.038	1085.86	1060.78	1188.25
maker-Astri105C7-snap-gene-777.24-mRNA-1	1462.74	-0.404511	0.121667	-3.32473	0.000885035	0.0378419		maker-Astri105C7-snap-gene-777.24-mRNA-1	AT2G20190.1	CLIP-associated protein	Q8RWY6	CLIP-associated protein (AtCLASP)	A0A1U8A9C6	CLIP-associated protein-like	IPR000357;IPR024395	HEAT repeat;CLASP N-terminal domain		maker-Astri105C7-snap-gene-777.24-mRNA-1		1099.16	1721.43	1931.29	1166.2	1115.83	1605.26		1928.13	1442.06	1192.6	1385.8	1510.16	1633.23
maker-Astri105C2-snap-gene-127.9-mRNA-1	920.556	-0.404242	0.125638	-3.21751	0.00129307	0.0474928		maker-Astri105C2-snap-gene-127.9-mRNA-1	AT2G25800.1	elongation factor Ts (DUF810)	Q8RX56	Protein unc-13 homolog (Protein PROTON ATPASE TRANSLOCATION CONTROL 1)	A0A443N4Q8	Uncharacterized protein				maker-Astri105C2-snap-gene-127.9-mRNA-1		854.502	892.31	778.388	708.846	728.403	855.89		607.256	763.129	898.35	997.353	978.403	874.093
maker-Astri105C5-snap-gene-1054.30-mRNA-1	2229.16	-0.403193	0.0999216	-4.03509	5.4581e-05	0.00588641		maker-Astri105C5-snap-gene-1054.30-mRNA-1	AT4G04920.1	sensitive to freezing 6	F4JGZ1	Mediator of RNA polymerase II transcription subunit 16 (Protein SENSITIVE TO FREEZING 6)	A0A200PQS9	Uncharacterized protein				maker-Astri105C5-snap-gene-1054.30-mRNA-1		1884.01	1838.01	1722.78	1757.68	1722.67	2055.43		2138.38	1661.18	1846.86	2202.86	2290.87	2406.23
maker-Astri105C7-snap-gene-1421.30-mRNA-1	5003.66	-0.400663	0.10574	-3.78912	0.000151181	0.0115828		maker-Astri105C7-snap-gene-1421.30-mRNA-1	AT5G40480.1	embryo defective 3012	F4KHD8	Nuclear pore complex protein GP210 (Nuclear pore membrane glycoprotein 210) (Nucleoporin GP210) (Protein EMBRYO DEFECTIVE 3012)	A0A443PST1	Bacterial Ig-like protein				maker-Astri105C7-snap-gene-1421.30-mRNA-1		4117.15	5537.98	5088.37	4028.59	3793.23	4391.53		3793.19	5681.91	4240.97	4777.79	5550.08	5151.4
maker-Astri105C2-snap-gene-332.6-mRNA-1	4094.57	-0.399441	0.09634	-4.14616	3.38097e-05	0.00408061		maker-Astri105C2-snap-gene-332.6-mRNA-1	AT1G79280.2	nuclear pore anchor	A4GSN8	Nuclear-pore anchor (Protein TRANSLOCATED PROMOTER REGION) (AtTPR)	A0A200QXL4	Tetratricopeptide	IPR012929	Nucleoprotein TPR/MLP1		maker-Astri105C2-snap-gene-332.6-mRNA-1		3053.71	3828.54	3334.21	3291.8	3112.27	3365.2		3725.16	3852.34	3333.71	3996.79	4302.59	4363.53
maker-Astri105C1-snap-gene-167.49-mRNA-1	2034.31	-0.397062	0.119049	-3.33529	0.000852116	0.036946		maker-Astri105C1-snap-gene-167.49-mRNA-1	AT1G79000.2	histone acetyltransferase of the CBP family 1	Q9C5X9	Histone acetyltransferase HAC1 (EC 2.3.1.48)	A0A3S3P6J5	Histone acetyltransferase (EC 2.3.1.48)	IPR000433;IPR000197;IPR013178;IPR019787	Zinc finger, ZZ-type;Zinc finger, TAZ-type;Histone acetyltransferase Rtt109/CBP;Zinc finger, PHD-finger		maker-Astri105C1-snap-gene-167.49-mRNA-1		1891.16	2106.02	2591.25	1644.04	1540.81	1876.66		3114.2	1844.68	1604.99	1969.3	2017.21	2301.18
maker-Astri105C1-snap-gene-53.22-mRNA-1	828.492	-0.395427	0.120902	-3.27064	0.00107306	0.0426503		maker-Astri105C1-snap-gene-53.22-mRNA-1	AT3G33530.3	Transducin family protein / WD-40 repeat family protein			A0A443N1M8	WD repeat-containing protein 11				maker-Astri105C1-snap-gene-53.22-mRNA-1		862.538	1054.65	957.548	639.917	658.231	823.47		808.85	812.781	854.882	816.24	868.573	875.084
maker-Astri105C7-snap-gene-151.3-mRNA-1	2618.34	-0.394249	0.110794	-3.55841	0.000373108	0.0212217		maker-Astri105C7-snap-gene-151.3-mRNA-1	AT3G12280.1	retinoblastoma-related 1	B9SVG9	Retinoblastoma-related protein	A0A3S3NSM6	Retinoblastoma-related-like protein	IPR024599;IPR002720;IPR002719	Retinoblastoma-associated protein, N-terminal;Retinoblastoma-associated protein, A-box;Retinoblastoma-associated protein, B-box		maker-Astri105C7-snap-gene-151.3-mRNA-1		2290.28	2992.89	2457.64	2119.08	1985.56	1979.48		2477.26	2104.81	1976.15	2511	2679.85	2896.79
maker-Astri105C8-snap-gene-247.11-mRNA-1	1371.71	-0.390502	0.109336	-3.57158	0.000354834	0.0205755		maker-Astri105C8-snap-gene-247.11-mRNA-1	AT1G64960.2	ARM repeat superfamily protein			A0A3S3MQR0	Condensin-2 complex subunit G2	IPR024741	Condensin-2 complex subunit G2		maker-Astri105C8-snap-gene-247.11-mRNA-1		1189.34	1488.27	831.022	1074.91	1079.26	1092.09		249.828	973.61	1063.31	1334.17	1465.32	1434.03
maker-Astri105C4-snap-gene-334.31-mRNA-1	1058.59	-0.389904	0.119303	-3.26819	0.00108238	0.0427199		maker-Astri105C4-snap-gene-334.31-mRNA-1	AT4G12620.1	origin of replication complex 1B	Q5SMU7	Origin of replication complex subunit 1 (OsORC1)	A0A834HGQ9	Origin recognition complex subunit 1	IPR041083;IPR013210;IPR019787;IPR001025;IPR003959	AAA lid domain;Leucine-rich repeat-containing N-terminal, plant-type;Zinc finger, PHD-finger;Bromo adjacent homology (BAH) domain;ATPase, AAA-type, core		maker-Astri105C4-snap-gene-334.31-mRNA-1		961.65	964.217	1051.68	881.167	781.773	942.961		724.75	1094.5	980.829	1092.42	1112.94	1061.4
maker-Astri105C5-augustus-gene-1048.21-mRNA-1	1981.24	-0.388965	0.119581	-3.25274	0.00114299	0.044324		maker-Astri105C5-augustus-gene-1048.21-mRNA-1	AT5G58040.1	FIP1[V]-like protein	F4KDH9	FIP1[V]-like protein (AtFIP1(V)) (Factor interacting with poly(A) polymerase 1-like 5) (AtFIPS5) (Protein HOMOLOG OF YEAST FIP1 [V])	A0A3S3PYW6	FIP1V-like protein	IPR007854	Pre-mRNA polyadenylation factor Fip1 domain		maker-Astri105C5-augustus-gene-1048.21-mRNA-1		1781.33	2108.2	1633.7	1618.89	1494.36	1797.92		1910.82	1467.97	1311.86	1856.21	2073.96	2182.26
maker-Astri105C5-snap-gene-1043.52-mRNA-1	3262.45	-0.388826	0.113682	-3.42029	0.000625548	0.0297522		maker-Astri105C5-snap-gene-1043.52-mRNA-1	AT2G27170.1	Structural maintenance of chromosomes (SMC) family protein	Q56YN8	Structural maintenance of chromosomes protein 3 (SMC protein 3) (SMC-3) (Chromosome segregation protein SMC-3) (Cohesin complex subunit SMC-3) (Protein TITAN7)	A0A6I9RE84	Structural maintenance of chromosomes protein	IPR010935;IPR003395	SMCs flexible hinge;RecF/RecN/SMC, N-terminal		maker-Astri105C5-snap-gene-1043.52-mRNA-1		3112.64	3010.32	3313.97	2674.24	2453.05	2650.11		2641.75	2962.92	2611.46	3154.32	3252.8	3656.92
maker-Astri105C1-snap-gene-19.35-mRNA-1	1811.99	-0.388345	0.10047	-3.86527	0.000110966	0.00944157		maker-Astri105C1-snap-gene-19.35-mRNA-1	AT1G49040.1	stomatal cytokinesis defective / SCD1 protein (SCD1)	Q8RXA7	DENN domain and WD repeat-containing protein SCD1 (Protein STOMATAL CYTOKINESIS DEFECTIVE 1)	A0A200Q3I1	DENN domain	IPR005113;IPR001680;IPR005112;IPR001194	uDENN domain;WD40 repeat;dDENN domain;cDENN domain		maker-Astri105C1-snap-gene-19.35-mRNA-1		1400.95	1560.18	1573.98	1418.62	1430.12	1780.32		1072.28	1614.77	1792.24	1802.94	1942.16	1844.32
maker-Astri105C2-snap-gene-329.43-mRNA-1	964.89	-0.38813	0.118004	-3.28914	0.00100495	0.0411009		maker-Astri105C2-snap-gene-329.43-mRNA-1	AT1G79350.1	RING/FYVE/PHD zinc finger superfamily protein	F4IF36	Protein FORGETTER 1 (Protein EMBRYO DEFECTIVE 1135)	A0A1U8A3A7	protein strawberry notch	IPR039187;IPR026937	Strawberry notch, AAA domain;Strawberry notch, helicase C domain		maker-Astri105C2-snap-gene-329.43-mRNA-1		1025.94	953.322	972.731	747.967	768.924	1202.32		1126.7	1042.69	805.84	944.904	996.708	1034.64
augustus_masked-Astri105C6-processed-gene-71.6-mRNA-1	2561.02	-0.386868	0.111623	-3.46584	0.000528572	0.0264005		augustus_masked-Astri105C6-processed-gene-71.6-mRNA-1	AT1G57820.1	Zinc finger (C3HC4-type RING finger) family protein	Q8VYZ0	E3 ubiquitin-protein ligase ORTHRUS 2 (EC 2.3.2.27) (Protein VARIANT IN METHYLATION 1) (RING-type E3 ubiquitin transferase ORTHRUS 2)	A0A103XRW2	RING-type E3 ubiquitin transferase (EC 2.3.2.27)	IPR003105;-;IPR027370;IPR019787	SRA-YDG;-;RING-type zinc-finger, LisH dimerisation motif;Zinc finger, PHD-finger		augustus_masked-Astri105C6-processed-gene-71.6-mRNA-1		1905.44	2387.12	1867.52	2099.52	1929.23	1706.22		473.685	1912.68	1967.23	2479.04	2841.85	2576.69
maker-Astri105C7-augustus-gene-1162.17-mRNA-1	2926.28	-0.385507	0.0978501	-3.93977	8.15589e-05	0.00771484		maker-Astri105C7-augustus-gene-1162.17-mRNA-1	AT5G44180.1	Homeodomain-like transcriptional regulator	Q9FFH1	Homeobox-DDT domain protein RLT2 (Protein RINGLET 2)	A0A443PFP3	Homeobox-DDT domain-containing protein	IPR028941;IPR001356;IPR018501;IPR007759;IPR028942	WHIM2 domain;Homeobox domain;DDT domain;ASXL, HARE-HTH domain;WHIM1 domain		maker-Astri105C7-augustus-gene-1162.17-mRNA-1		2554.58	3045.18	2913.13	2370.58	2235.61	2387.97		3422.15	2331.48	2174.54	2956	2918.73	3145.54
maker-Astri105C7-snap-gene-1074.27-mRNA-1	1641.06	-0.385172	0.106706	-3.60966	0.000306594	0.0187409		maker-Astri105C7-snap-gene-1074.27-mRNA-1	AT1G67590.1	Remorin family protein			A0A3S3PA64	Remorin family protein	IPR005516	Remorin, C-terminal		maker-Astri105C7-snap-gene-1074.27-mRNA-1		1425.96	1483.91	758.143	1263.07	1321.4	1598.77		725.986	1095.58	1193.71	1765.24	1694.13	1598.54
maker-Astri105C7-snap-gene-1039.8-mRNA-1	967.723	-0.384879	0.118602	-3.24512	0.00117401	0.0449554		maker-Astri105C7-snap-gene-1039.8-mRNA-1	AT1G29170.1	SCAR family protein	Q5QNA6	SCAR-like protein 2	A0A3S3NXF0	Protein SCAR (Protein WAVE)				maker-Astri105C7-snap-gene-1039.8-mRNA-1		707.174	867.251	1001.07	765.665	758.053	587.266		1033.94	772.843	774.632	997.353	943.623	1041.58
maker-Astri105C7-augustus-gene-1452.57-mRNA-1	1998.08	-0.382647	0.10846	-3.52802	0.000418683	0.0225052		maker-Astri105C7-augustus-gene-1452.57-mRNA-1	AT1G05950.1	hypothetical protein			A0A3S3PSH4	DRBM domain-containing protein				maker-Astri105C7-augustus-gene-1452.57-mRNA-1		2178.67	1672.4	1706.58	1648.69	1500.29	2312.94		1105.68	1950.46	1756.58	1993.07	2001.65	2160.46
maker-Astri105C7-snap-gene-1177.62-mRNA-1	2856.17	-0.377651	0.117341	-3.21841	0.00128905	0.0474481		maker-Astri105C7-snap-gene-1177.62-mRNA-1	AT4G01000.1	Ubiquitin-like superfamily protein	Q9FG01	Splicing factor SF3a60 homolog (Protein ATROPOS) (Splicing factor ATO)	A0A3S3Q7R7	Protein SDE2	-;IPR024974	-;Sde2, N-terminal ubiquitin domain		maker-Astri105C7-snap-gene-1177.62-mRNA-1		2917.99	2133.26	2036.56	2227.14	2285.03	2540.81		4332.42	2345.51	2414.18	2815.86	2724.7	3246.63
maker-Astri105C7-snap-gene-7.7-mRNA-1	3324.71	-0.376251	0.115712	-3.25162	0.00114751	0.044324		maker-Astri105C7-snap-gene-7.7-mRNA-1	AT5G48600.2	structural maintenance of chromosome 3	Q9FJL0	Structural maintenance of chromosomes protein 4 (AtSMC4) (SMC protein 4) (SMC-4) (Chromosome-associated protein C) (AtCAP-C)	A0A3S3NP75	Structural maintenance of chromosomes protein	IPR003395;IPR010935	RecF/RecN/SMC, N-terminal;SMCs flexible hinge		maker-Astri105C7-snap-gene-7.7-mRNA-1		2935.84	3389.47	3153.03	2799.99	2456.01	2117.49		667.858	3070.86	2804.28	3367.4	3675.65	3184.19
maker-Astri105C3-augustus-gene-1040.57-mRNA-1	1175.22	-0.373351	0.116823	-3.19588	0.00139406	0.0496931		maker-Astri105C3-augustus-gene-1040.57-mRNA-1	AT3G03140.1	Tudor/PWWP/MBT superfamily protein	P59278	Uncharacterized protein At1g51745	A0A443P951	PWWP domain-containing protein	IPR000313	PWWP domain		maker-Astri105C3-augustus-gene-1040.57-mRNA-1		976.829	1291.07	1200.48	904.453	955.72	921.656		1344.37	1172.22	1048.82	1134.21	1213.62	1264.56
maker-Astri105C1-snap-gene-125.35-mRNA-1	1618.11	-0.371424	0.102565	-3.62134	0.000293086	0.0181787		maker-Astri105C1-snap-gene-125.35-mRNA-1	AT5G22450.1	spectrin beta chain, brain			A0A3S3NKW5	Uncharacterized protein				maker-Astri105C1-snap-gene-125.35-mRNA-1		1217.02	1761.74	1586.13	1282.63	1280.88	1418.15		1928.13	1429.11	1091.17	1616.91	1629.15	1725.39
maker-Astri105C2-snap-gene-155.58-mRNA-1	5842.6	-0.367667	0.0965752	-3.80706	0.000140631	0.0111269		maker-Astri105C2-snap-gene-155.58-mRNA-1	AT3G51120.1	zinc finger CCCH domain-containing protein 44	Q9SD34	Zinc finger CCCH domain-containing protein 44 (AtC3H44)	A0A1U8AUA4	zinc finger CCCH domain-containing protein 19	IPR003169;IPR003121;IPR004343	GYF domain;SWIB/MDM2 domain;Plus-3 domain		maker-Astri105C2-snap-gene-155.58-mRNA-1		4571.63	4555.25	4920.34	4574.43	4698.54	4262.78		5810.37	4712.62	4211.99	5838.24	5715.74	6379.29
maker-Astri105C7-snap-gene-555.18-mRNA-1	5297.43	-0.366015	0.111542	-3.2814	0.00103293	0.0417413		maker-Astri105C7-snap-gene-555.18-mRNA-1	AT3G48710.1	DEK domain-containing chromatin associated protein	Q9SMM8	DEK domain-containing chromatin-associated protein 1 (At-DEK1) (AtDEK-1) (Protein DEK 1)	A0A6J1AFS7	myb-like protein X isoform X1				maker-Astri105C7-snap-gene-555.18-mRNA-1		4474.31	4506.22	4227.99	4494.32	3919.74	3785.74		2326.37	4455.72	4463.89	5405.54	5783.47	5067.16
maker-Astri105C3-snap-gene-1062.45-mRNA-1	1342.35	-0.36278	0.112611	-3.22153	0.0012751	0.0472428		maker-Astri105C3-snap-gene-1062.45-mRNA-1	AT4G38440.1	RPAP1-like, carboxy-terminal protein	Q8GYU3	Transcriptional elongation regulator MINIYO	A0A3S3NF02	Transcriptional elongation regulator MINIYO	IPR013929;IPR013930	RNA polymerase II-associated protein 1, C-terminal;RNA polymerase II-associated protein 1, N-terminal		maker-Astri105C3-snap-gene-1062.45-mRNA-1		1269.7	1346.64	1250.08	1095.4	1039.73	1072.64		1174.94	1222.95	977.486	1402.19	1292.33	1421.14
maker-Astri105C6-snap-gene-972.25-mRNA-1	2494.56	-0.361814	0.0904078	-4.00202	6.28031e-05	0.00652193		maker-Astri105C6-snap-gene-972.25-mRNA-1	AT3G17850.1	Protein kinase superfamily protein	F4J6F6	Probable serine/threonine protein kinase IREH1 (EC 2.7.11.1) (Protein IRE homolog 1) (AtIREH1)	A0A3S3MC86	Putative serine/threonine protein kinase IREH1 isoform X1	IPR000719	Protein kinase domain		maker-Astri105C6-snap-gene-972.25-mRNA-1		2276.89	2340.27	2656.03	1980.3	1989.52	2081.37		2896.53	2067.03	2026.3	2532.31	2529.75	2584.62
maker-Astri105C7-snap-gene-1530.26-mRNA-1	1616.01	-0.361429	0.111282	-3.24787	0.00116274	0.0447445		maker-Astri105C7-snap-gene-1530.26-mRNA-1	AT3G07020.2	UDP-Glycosyltransferase superfamily protein	Q9M8Z7	Sterol 3-beta-glucosyltransferase UGT80A2 (EC 2.4.1.173) (UDP-glucose:sterol glucosyltransferase 80A2)	A0A443PZC6	Sterol 3-beta-glucosyltransferase UGT80A2-like protein isoform X1	IPR004276	Glycosyltransferase family 28, N-terminal domain		maker-Astri105C7-snap-gene-1530.26-mRNA-1		1939.37	1650.61	1622.57	1343.17	1228.5	1962.8		1997.39	1390.25	1438.92	1566.1	1720.67	1666.92
maker-Astri105C2-snap-gene-23.56-mRNA-1	4615.34	-0.359551	0.0944107	-3.80837	0.000139885	0.0111199		maker-Astri105C2-snap-gene-23.56-mRNA-1	AT4G21270.1	kinesin 1	Q07970	Kinesin-like protein KIN-14C (AtKIN14a) (Kinesin-like protein KatA)	A0A1U8AJE7	Kinesin-like protein	IPR031852;IPR001752	Spindle pole body-associated protein Vik1/Cik1, microtubule binding domain;Kinesin motor domain		maker-Astri105C2-snap-gene-23.56-mRNA-1		3914.46	3929.87	3243.11	3818.08	3534.29	3024.33		1061.15	3943.01	4055.95	4677.81	4911.24	4551.82
maker-Astri105C6-augustus-gene-153.33-mRNA-1	2363.88	-0.358423	0.111759	-3.2071	0.00134079	0.048462		maker-Astri105C6-augustus-gene-153.33-mRNA-1	AT1G13220.3	nuclear matrix constituent protein-like protein	A0A166B1A6	Nuclear matrix constituent protein 1	A0A443NU15	Protein CROWDED NUCLEI 1				maker-Astri105C6-augustus-gene-153.33-mRNA-1		1659	2034.12	1591.19	1866.66	1900.57	1745.13		2316.48	1702.2	1509.14	2262.69	2352.19	2625.25
maker-Astri105C7-snap-gene-147.0-mRNA-1	3258.26	-0.357837	0.0969663	-3.69032	0.000223968	0.0151689		maker-Astri105C7-snap-gene-147.0-mRNA-1										maker-Astri105C7-snap-gene-147.0-mRNA-1		2856.38	2423.07	2102.36	2611.83	2582.52	3425.41		2889.1	2296.94	2550.16	3297.74	3175.92	3504.3
maker-Astri105C5-snap-gene-952.81-mRNA-1	1911.5	-0.357791	0.103143	-3.46888	0.000522631	0.0263448		maker-Astri105C5-snap-gene-952.81-mRNA-1	AT1G73460.2	Protein kinase superfamily protein	Q8RWH3	Dual specificity protein kinase YAK1 homolog (AtYAK1) (EC 2.7.12.1) (Dual specificity tyrosine-phosphorylation-regulated kinase YAK1)	A0A1U8BH91	uncharacterized protein LOC104611078 isoform X2	IPR000719	Protein kinase domain		maker-Astri105C5-snap-gene-952.81-mRNA-1		1482.21	1673.49	1637.75	1482.89	1564.53	1311.62		1602.86	1708.67	1581.59	1857.85	1996.16	1999.91
snap_masked-Astri105C5-processed-gene-1051.33-mRNA-1	2542.31	-0.352895	0.0990056	-3.56439	0.0003647	0.0209325		snap_masked-Astri105C5-processed-gene-1051.33-mRNA-1	AT5G43530.1	Helicase protein with RING/U-box domain-containing protein	Q9FIY7	DNA repair protein RAD5B (EC 3.6.4.-) (Putative SWI/SNF-related matrix-associated actin-dependent regulator of chromatin subfamily A member 3-like 3) (SMARCA3-like protein 3) (RAD5 homolog B) (AtRAD5B)	A0A3S3MEF3	Putative SWI/SNF-related matrix-associated actin-dependent regulator of chromatin subfamily A member 3-like protein 3	IPR001650;IPR000330;IPR018957	Helicase, C-terminal;SNF2, N-terminal;Zinc finger, C3HC4 RING-type		snap_masked-Astri105C5-processed-gene-1051.33-mRNA-1		1650.07	1598.31	1376.6	2117.22	1945.04	2544.51		210.252	1123.64	1238.3	2612.62	2656.06	2508.31
maker-Astri105C7-snap-gene-1486.7-mRNA-1	2952.62	-0.350636	0.0945428	-3.70876	0.000208281	0.0146501		maker-Astri105C7-snap-gene-1486.7-mRNA-1	AT5G03280.1	NRAMP metal ion transporter family protein	Q9S814	Ethylene-insensitive protein 2 (AtEIN2) (EIN-2) (Cytokinin-resistant protein AtCKR1) (Protein ORESARA 3) [Cleaved into: EIN2-CEND (EIN2C)]	A0A3S3MXN9	Ethylene-insensitive protein 2-like protein	IPR001046	NRAMP family		maker-Astri105C7-snap-gene-1486.7-mRNA-1		1967.05	2524.4	3054.84	2443.24	2279.1	2372.22		3674.46	2615.36	2246.99	2950.26	2994.7	3082.12
maker-Astri105C4-augustus-gene-134.19-mRNA-1	2197.63	-0.347845	0.104071	-3.34237	0.000830655	0.0363427		maker-Astri105C4-augustus-gene-134.19-mRNA-1	AT4G25970.1	phosphatidylserine decarboxylase 3	A4GNA8	Phosphatidylserine decarboxylase proenzyme 3 (EC 4.1.1.65) [Cleaved into: Phosphatidylserine decarboxylase 3 beta chain; Phosphatidylserine decarboxylase 3 alpha chain]	A0A3S3PGN0	Phosphatidylserine decarboxylase (EC 4.1.1.65)	IPR002048;IPR003817;IPR000008	EF-hand domain;Phosphatidylserine decarboxylase-related;C2 domain		maker-Astri105C4-augustus-gene-134.19-mRNA-1		1408.99	1215.89	1080.03	1769.79	1750.34	2199.93		1200.91	1300.66	2017.39	2386.44	2135.28	2192.17
maker-Astri105C3-snap-gene-793.38-mRNA-1	3886.98	-0.346115	0.105472	-3.2816	0.00103221	0.0417413		maker-Astri105C3-snap-gene-793.38-mRNA-1	AT5G06600.1	ubiquitin-specific protease 12	Q9FPT1	Ubiquitin C-terminal hydrolase 12 (EC 3.4.19.12) (Deubiquitinating enzyme 12) (AtUBP12) (Ubiquitin thioesterase 12) (Ubiquitin-specific-processing protease 12)	A0A1U8AKL7	Ubiquitinyl hydrolase 1 (EC 3.4.19.12)	IPR024729;IPR002083;IPR001394;IPR029346	Ubiquitin carboxyl-terminal hydrolase 7, ICP0-binding domain;MATH/TRAF domain;Peptidase C19, ubiquitin carboxyl-terminal hydrolase;Ubiquitin carboxyl-terminal hydrolase, C-terminal		maker-Astri105C3-snap-gene-793.38-mRNA-1		3232.29	4533.46	3835.25	3088.74	3140.93	3341.12		4113.51	3801.61	3352.65	3628.82	4054.56	4187.12
maker-Astri105C6-augustus-gene-160.18-mRNA-1	2033.35	-0.345521	0.107514	-3.21372	0.00131027	0.0479167		maker-Astri105C6-augustus-gene-160.18-mRNA-1	AT5G62810.1	peroxin 14	Q9FXT6	Peroxisomal membrane protein PEX14 (Peroxin-14) (AtPEX14) (Peroxisome biogenesis protein 14) (Pex14p) (Protein PEROXISOME DEFECTIVE 2)	A0A834YPZ2	Peroxisomal membrane protein PEX14 (Peroxin-14)	-;IPR006785	-;Peroxisome membrane anchor protein Pex14p, N-terminal		maker-Astri105C6-augustus-gene-160.18-mRNA-1		1841.15	1492.63	1809.83	1600.26	1659.41	2269.4		2108.7	1783.15	1973.92	1985.69	2008.06	2214.96
maker-Astri105C1-augustus-gene-152.0-mRNA-1	1346.33	-0.34349	0.104101	-3.29959	0.000968262	0.0399868		maker-Astri105C1-augustus-gene-152.0-mRNA-1	AT5G38840.1	SMAD/FHA domain-containing protein	Q9FIK2	Protein phosphatase 1 regulatory inhibitor subunit PPP1R8 homolog	A0A1U7ZU38	kanadaptin	IPR000253	Forkhead-associated (FHA) domain		maker-Astri105C1-augustus-gene-152.0-mRNA-1		1106.3	1084.06	851.267	1087.02	1073.33	1191.21		1223.17	1010.31	975.256	1362.04	1341.76	1405.29
maker-Astri105C3-snap-gene-838.20-mRNA-1	2206.71	-0.342985	0.107091	-3.20274	0.00136127	0.0490405		maker-Astri105C3-snap-gene-838.20-mRNA-1	AT4G10710.2	global transcription factor C	Q7X923	FACT complex subunit SPT16 (Facilitates chromatin transcription complex subunit SPT16)	F6I4V8	FACT complex subunit	IPR013719;IPR013953;IPR029148;IPR000994	Domain of unknown function DUF1747;FACT complex subunit Spt16 domain;FACT complex subunit Spt16, N-terminal lobe domain;Peptidase M24		maker-Astri105C3-snap-gene-838.20-mRNA-1		1881.33	1900.11	1568.92	1857.34	1684.12	2100.82		1756.22	1609.37	1577.13	2216.8	2162.74	2354.7
maker-Astri105C3-snap-gene-866.8-mRNA-1	1194.11	-0.341595	0.106864	-3.19653	0.00139092	0.0496859		maker-Astri105C3-snap-gene-866.8-mRNA-1	AT4G01395.1	conserved oligomeric Golgi complex subunit 4	Q8L838	Conserved oligomeric Golgi complex subunit 4 (COG complex subunit 4) (Component of oligomeric Golgi complex 4)	A0A443PFN8	Component of oligomeric Golgi complex 4 (Conserved oligomeric Golgi complex subunit 4)	IPR013167;IPR007528	Conserved oligomeric Golgi complex, subunit 4;RINT-1/Tip20		maker-Astri105C3-snap-gene-866.8-mRNA-1		1100.94	1279.09	853.291	943.575	974.498	1394.06		935.001	1028.66	1082.26	1209.61	1242.91	1190.23
maker-Astri105C4-snap-gene-233.18-mRNA-1	2107.59	-0.34136	0.0970924	-3.51583	0.00043838	0.0230155		maker-Astri105C4-snap-gene-233.18-mRNA-1	AT4G02280.1	sucrose synthase 3	O24301	Sucrose synthase 2 (EC 2.4.1.13) (Sucrose-UDP glucosyltransferase 2)	A0A834YNT5	Sucrose synthase (EC 2.4.1.13)	IPR000368;IPR001296	Sucrose synthase;Glycosyl transferase, family 1		maker-Astri105C4-snap-gene-233.18-mRNA-1		1641.14	1366.25	1717.72	1732.53	1652.5	2125.83		2991.76	1326.57	1495.76	2101.24	2127.04	2201.09
maker-Astri105C7-snap-gene-95.2-mRNA-1	3143.32	-0.338505	0.101902	-3.32188	0.00089413	0.0381225		maker-Astri105C7-snap-gene-95.2-mRNA-1	AT1G44900.1	minichromosome maintenance (MCM2/3/5) family protein	B8BKI8	DNA replication licensing factor MCM2 (EC 3.6.4.12) (Minichromosome maintenance protein 2)	A0A1U7ZLM5	DNA replication licensing factor MCM2 (EC 3.6.4.12) (Minichromosome maintenance protein 2)	IPR008045;IPR041562;IPR001208;IPR027925;IPR033762	DNA replication licensing factor Mcm2;MCM, AAA-lid domain;MCM domain;MCM N-terminal domain;MCM OB domain		maker-Astri105C7-snap-gene-95.2-mRNA-1		3881.42	3767.53	2444.48	2628.6	2426.36	2755.71		782.878	2696.32	2667.19	3017.46	3262.87	3302.13
maker-Astri105C7-snap-gene-1234.2-mRNA-1	3867.4	-0.332754	0.0980769	-3.39279	0.000691857	0.0321747		maker-Astri105C7-snap-gene-1234.2-mRNA-1	AT1G77300.1	histone-lysine N-methyltransferase	Q2LAE1	Histone-lysine N-methyltransferase ASHH2 (EC 2.1.1.-) (ASH1 homolog 2) (H3-K4-HMTase) (Histone H3-K36 methyltransferase 8) (H3-K36-HMTase 8) (Protein EARLY FLOWERING IN SHORT DAYS) (Protein LAZARUS 2) (Protein SET DOMAIN GROUP 8)	A0A3S3NAQ2	Histone-lysine N-methyltransferase ASHH2-like protein isoform X2	IPR006560;IPR011124;IPR001214	AWS domain;Zinc finger, CW-type;SET domain		maker-Astri105C7-snap-gene-1234.2-mRNA-1		3791.24	4544.35	4752.31	3247.09	2988.72	3116.03		4498.15	3844.79	3489.75	3794.37	3877.92	4100.9
maker-Astri105C2-snap-gene-37.31-mRNA-1	1883.61	-0.330877	0.10338	-3.20058	0.00137153	0.0492008		maker-Astri105C2-snap-gene-37.31-mRNA-1	AT1G50660.1	actin cytoskeleton-regulatory complex pan-like protein	Q66GQ2	Uncharacterized protein At5g41620	A0A443N3D8	Uncharacterized protein				maker-Astri105C2-snap-gene-37.31-mRNA-1		1709	1685.47	1569.93	1466.13	1574.42	1702.52		1230.59	1801.5	1598.31	1913.57	1982.43	1835.4
maker-Astri105C3-augustus-gene-834.30-mRNA-1	1617.87	-0.330261	0.100818	-3.2758	0.00105362	0.0420201		maker-Astri105C3-augustus-gene-834.30-mRNA-1	AT1G76850.1	exocyst complex component sec5	Q8S3U9	Exocyst complex component SEC5A (AtSec5a) (Exocyst complex component 2)	A0A3S3Q8H8	Exocyst complex component SEC5	IPR039481	Exocyst complex component EXOC2/Sec5, N-terminal domain		maker-Astri105C3-augustus-gene-834.30-mRNA-1		1483.99	1385.86	1398.87	1283.56	1328.32	1748.83		1497.73	1476.61	1387.65	1595.6	1678.57	1648.09
maker-Astri105C1-snap-gene-847.40-mRNA-1	3647.99	-0.329641	0.0914319	-3.60532	0.000311768	0.0189887		maker-Astri105C1-snap-gene-847.40-mRNA-1	AT4G31880.1	transcriptional regulator	Q8GUP3	Sister chromatid cohesion protein PDS5 homolog C (Precocious dissociation of sisters protein 5-C) (AtPDS5C)	A0A1U8QAC5	neurofilament heavy polypeptide-like				maker-Astri105C1-snap-gene-847.40-mRNA-1		3417.12	3385.11	3156.06	3027.26	2863.21	3015.07		2899	3389.28	3253.46	3598.5	3704.93	3793.68
maker-Astri105C3-snap-gene-800.25-mRNA-1	2678.06	-0.327663	0.0903754	-3.62558	0.000288312	0.0181787		maker-Astri105C3-snap-gene-800.25-mRNA-1	AT5G18230.4	transcription regulator NOT2/NOT3/NOT5 family protein	Q52JK6	Probable NOT transcription complex subunit VIP2 (Protein VIRE2 INTERACTING PROTEIN2) (NbVIP2) (Fragment)	A0A443NPC9	CCR4-Not complex component	IPR007207;IPR007282	CCR4-Not complex component, Not N-terminal domain;NOT2/NOT3/NOT5, C-terminal		maker-Astri105C3-snap-gene-800.25-mRNA-1		2687.62	2534.2	2683.36	2174.04	2154.57	2333.32		2680.09	2320.69	2350.65	2747.02	2654.23	2741.2
maker-Astri105C8-snap-gene-20.36-mRNA-1	3175.3	-0.324739	0.0947318	-3.42799	0.000608077	0.0292348		maker-Astri105C8-snap-gene-20.36-mRNA-1	AT5G47690.3	binding protein	B6EUB3	Sister chromatid cohesion protein PDS5 homolog A (Precocious dissociation of sisters protein 5-A) (AtPDS5A) (PDS5)	A0A3S3N9G1	Sister chromatid cohesion protein PDS5 B				maker-Astri105C8-snap-gene-20.36-mRNA-1		2481.36	2782.61	3023.46	2530.79	2608.22	2699.2		3393.71	2572.19	2296.03	3201.86	3091.72	3353.66
maker-Astri105C3-snap-gene-1044.44-mRNA-1	5007.75	-0.322686	0.0840436	-3.83951	0.000123279	0.0102321		maker-Astri105C3-snap-gene-1044.44-mRNA-1	AT1G75660.1	5'-3' exoribonuclease 3	Q9FQ03	5'-3' exoribonuclease 3 (AtXRN3) (EC 3.1.13.-) (Protein EXORIBONUCLEASE 3)	A0A3S3MWR3	5'-3' exoribonuclease (EC 3.1.13.-)	IPR041412;IPR004859	Xrn1, helical domain;Putative 5-3 exonuclease		maker-Astri105C3-snap-gene-1044.44-mRNA-1		4852	5190.43	5367.74	4124.53	3987.93	4777.79		5232.79	5215.61	5074.68	5164.6	5026.56	5016.62
maker-Astri105C5-augustus-gene-758.9-mRNA-1	3744.79	-0.312066	0.0866519	-3.60137	0.00031654	0.0190535		maker-Astri105C5-augustus-gene-758.9-mRNA-1	AT1G27680.1	ADPGLC-PPase large subunit	P55230	Glucose-1-phosphate adenylyltransferase large subunit 2, chloroplastic (EC 2.7.7.27) (ADP-glucose pyrophosphorylase) (ADP-glucose synthase) (AGPase S) (Alpha-D-glucose-1-phosphate adenyl transferase)	A0A443PUM4	Glucose-1-phosphate adenylyltransferase (EC 2.7.7.27) (ADP-glucose pyrophosphorylase)	IPR005835	Nucleotidyl transferase domain		maker-Astri105C5-augustus-gene-758.9-mRNA-1		4052.86	2803.31	3191.49	3031.92	3063.84	4423.95		3204.48	3020.13	3304.73	3841.08	3690.29	3811.52
maker-Astri105C3-snap-gene-1074.39-mRNA-1	2595.04	-0.308205	0.0942745	-3.26923	0.00107841	0.0426628		maker-Astri105C3-snap-gene-1074.39-mRNA-1	AT4G38180.1	FAR1-related sequence 5	Q9SZL8	Protein FAR1-RELATED SEQUENCE 5	A0A4Y1RZQ4	FAR1-related sequence 5	IPR007527;IPR004330;IPR018289	Zinc finger, SWIM-type;FAR1 DNA binding domain;MULE transposase domain		maker-Astri105C3-snap-gene-1074.39-mRNA-1		2245.64	2622.45	2227.87	2103.25	2127.88	2180.48		2510.65	2222.46	2050.82	2552.8	2581.92	2718.41
maker-Astri105C2-snap-gene-68.39-mRNA-1	8098.71	-0.29678	0.0863712	-3.4361	0.00059016	0.0286321		maker-Astri105C2-snap-gene-68.39-mRNA-1	AT2G34680.2	Outer arm dynein light chain 1 protein	F4IIU4	187-kDa microtubule-associated protein AIR9 (Auxin-induced in root cultures protein 9)	A0A822Z1A5	Uncharacterized protein				maker-Astri105C2-snap-gene-68.39-mRNA-1		6681.55	7233.26	7551.07	6840.69	6433.07	7778.04		5739.87	6560.53	6508.03	8279.59	8283.02	7878.73
maker-Astri105C4-augustus-gene-109.46-mRNA-1	7273.58	-0.29313	0.0878531	-3.33659	0.000848132	0.0369166		maker-Astri105C4-augustus-gene-109.46-mRNA-1	AT4G24560.1	ubiquitin-specific protease 16	Q9SB51	Ubiquitin carboxyl-terminal hydrolase 16 (EC 3.4.19.12) (Deubiquitinating enzyme 16) (AtUBP16) (Ubiquitin thioesterase 16) (Ubiquitin-specific-processing protease 16)	A0A3S3PKA4	Ubiquitin carboxyl-terminal hydrolases family 2	IPR002893;IPR001394	Zinc finger, MYND-type;Peptidase C19, ubiquitin carboxyl-terminal hydrolase		maker-Astri105C4-augustus-gene-109.46-mRNA-1		4671.64	5814.72	4447.64	6021	5920.13	7188.92		4033.12	5883.75	5524.97	7274.86	7652.41	7004.63
maker-Astri105C7-snap-gene-1078.22-mRNA-1	76.408	4.33728	0.644477	6.72992	1.69756e-11	2.39526e-08		maker-Astri105C7-snap-gene-1078.22-mRNA-1	AT3G01800.1	Ribosome recycling factor	P82231	Ribosome-recycling factor, chloroplastic (RRF) (CpFrr) (RRFHCP) (Ribosome-releasing factor, chloroplastic)	A0A443N0I5	Ribosome-recycling factor, chloroplastic (Ribosome-releasing factor, chloroplastic)	IPR023584	Ribosome recycling factor domain		maker-Astri105C7-snap-gene-1078.22-mRNA-1		132.149	110.041	50.6104	59.6138	271.792	52.7984		53.1813	327.055	4.45832	5.73662	10.983	7.92828
maker-Astri105C6-snap-gene-36.10-mRNA-1	27.1777	4.29422	1.14233	3.75917	0.000170478	0.0126049		maker-Astri105C6-snap-gene-36.10-mRNA-1	AT4G33840.1	Glycosyl hydrolase family 10 protein	A0A1P8B8F8	Endo-1,4-beta-xylanase 5 (AtXyn5) (Xylan endohydrolase 5) (Xylanase 5) (EC 3.2.1.8)	A0A835MT97	Adenylyl-sulfate kinase (EC 2.7.1.25)	IPR001000;-	Glycoside hydrolase family 10 domain;-		maker-Astri105C6-snap-gene-36.10-mRNA-1		1.78579	0	6.07325	113.639	3.95334	0		2.47355	2.15878	2.22916	4.09759	0.915251	3.96414
maker-Astri105C7-augustus-gene-1029.2-mRNA-1	30.6393	3.36286	1.00217	3.35557	0.000792002	0.0352899		maker-Astri105C7-augustus-gene-1029.2-mRNA-1										maker-Astri105C7-augustus-gene-1029.2-mRNA-1		94.6471	50.1175	7.08545	11.1776	113.658	74.103		116.257	6.47634	20.0624	11.4732	5.4915	0.991035
maker-Astri105S195-snap-gene-4.63-mRNA-1	21.7085	2.09171	0.585026	3.57541	0.000349677	0.020487		maker-Astri105S195-snap-gene-4.63-mRNA-1	ATMG01360.1	cytochrome oxidase	P12786	Cytochrome c oxidase subunit 1 (EC 7.1.1.9) (Cytochrome c oxidase polypeptide I)	M9WC54	Cytochrome c oxidase subunit 1 (EC 7.1.1.9)	IPR000883	Cytochrome c oxidase subunit I		maker-Astri105S195-snap-gene-4.63-mRNA-1		21.4295	11.9846	22.2686	38.1901	36.5684	22.2309		33.3929	12.9527	23.4062	7.37566	10.0678	8.91931
maker-Astri105S489-snap-gene-0.14-mRNA-1	39.8935	1.70936	0.479492	3.56494	0.000363935	0.0209325		maker-Astri105S489-snap-gene-0.14-mRNA-1	ATCG00905.1	ribosomal protein S12C	A4GYN8	30S ribosomal protein S12-B, chloroplastic	A0A443Q5I9	30S ribosomal protein S12, chloroplastic	IPR006032	Ribosomal protein S12/S23		maker-Astri105S489-snap-gene-0.14-mRNA-1		36.6088	43.5804	51.6226	81.969	45.4634	18.5258		45.7606	64.7634	74.6768	20.4879	21.0508	16.8476
maker-Astri105C6-snap-gene-362.20-mRNA-1	33.7309	1.50308	0.466925	3.21911	0.00128589	0.0474349		maker-Astri105C6-snap-gene-362.20-mRNA-1	AT5G15780.1	Pollen Ole e 1 allergen and extensin family protein	O49813	Olee1-like protein	A0A200R2G7	Pollen Ole e 1 allergen/extensin	-	-		maker-Astri105C6-snap-gene-362.20-mRNA-1		66.9673	92.6084	90.0865	49.3677	53.3701	10.1892		25.9723	102.542	71.333	15.5708	21.966	16.8476
maker-Astri105C8-snap-gene-200.42-mRNA-1	154.33	1.4123	0.306841	4.60271	4.17021e-06	0.000954189		maker-Astri105C8-snap-gene-200.42-mRNA-1	AT5G65730.1	xyloglucan endotransglucosylase/hydrolase 6	Q8LF99	Probable xyloglucan endotransglucosylase/hydrolase protein 6 (At-XTH6) (XTH-6) (EC 2.4.1.207)	A0A5B7AJ21	Xyloglucan endotransglucosylase/hydrolase (EC 2.4.1.207)	IPR010713;IPR000757	Xyloglucan endo-transglycosylase, C-terminal;Glycoside hydrolase family 16		maker-Astri105C8-snap-gene-200.42-mRNA-1		26.7869	57.7441	95.1475	268.262	191.737	129.68		2.47355	22.6672	120.375	107.357	62.237	89.1931
snap_masked-Astri105S195-processed-gene-2.50-mRNA-1	261.295	1.28307	0.282632	4.5397	5.63337e-06	0.00113553		snap_masked-Astri105S195-processed-gene-2.50-mRNA-1	ATMG01190.1	ATP synthase subunit 1	P05495	ATP synthase subunit alpha, mitochondrial	A0A7D4VIR7	ATP synthase subunit alpha	IPR000194;IPR000793;IPR004100	ATPase, F1/V1/A1 complex, alpha/beta subunit, nucleotide-binding domain;ATP synthase, alpha subunit, C-terminal;ATPase, F1/V1/A1 complex, alpha/beta subunit, N-terminal domain		snap_masked-Astri105S195-processed-gene-2.50-mRNA-1		161.614	212.455	270.259	395.873	356.789	101.892		978.288	264.45	284.218	145.055	108	211.09
maker-Astri105C6-augustus-gene-144.44-mRNA-1	116.27	1.27863	0.360983	3.54208	0.00039699	0.0216833		maker-Astri105C6-augustus-gene-144.44-mRNA-1	AT3G54770.1	RNA-binding (RRM/RBD/RNP motifs) family protein	Q9M1S3	Probable RNA-binding protein ARP1 (ABA-regulated RNA-binding protein 1)	A0A443NEE2	Putative RNA-binding protein ARP1 isoform X2	IPR000504	RNA recognition motif domain		maker-Astri105C6-augustus-gene-144.44-mRNA-1		98.2186	139.457	224.71	174.184	160.11	25.9361		200.357	238.545	161.614	56.5467	48.5083	102.077
snap_masked-Astri105C3-processed-gene-1027.27-mRNA-1	104.693	1.21106	0.285884	4.2362	2.27333e-05	0.00300718		snap_masked-Astri105C3-processed-gene-1027.27-mRNA-1										snap_masked-Astri105C3-processed-gene-1027.27-mRNA-1		139.292	100.235	415.005	140.651	155.169	53.7247		293.115	236.386	134.864	53.2687	74.1353	64.4173
maker-Astri105C7-snap-gene-1340.16-mRNA-1	126.888	1.19918	0.259019	4.62971	3.66187e-06	0.000872075		maker-Astri105C7-snap-gene-1340.16-mRNA-1										maker-Astri105C7-snap-gene-1340.16-mRNA-1		125.898	195.022	215.6	165.801	191.737	41.6829		159.544	198.608	168.301	79.4932	67.7286	86.22
maker-Astri105S195-snap-gene-1.56-mRNA-1	97.5488	1.13049	0.318521	3.54918	0.000386428	0.02153		maker-Astri105S195-snap-gene-1.56-mRNA-1	ATMG00580.1	NADH dehydrogenase subunit 4	Q04050	NADH-ubiquinone oxidoreductase chain 4 (EC 7.1.1.2) (NADH dehydrogenase subunit 4)	A0A872PKU7	NADH-ubiquinone oxidoreductase chain 4 (EC 7.1.1.2)	IPR001750	NADH:quinone oxidoreductase/Mrp antiporter, membrane subunit		maker-Astri105S195-snap-gene-1.56-mRNA-1		65.1815	62.1021	72.8789	109.913	160.11	69.4716		121.204	62.6046	123.718	72.1176	56.7455	55.498
maker-Astri105C6-snap-gene-142.17-mRNA-1	472.458	1.052	0.24238	4.34031	1.42285e-05	0.00223071		maker-Astri105C6-snap-gene-142.17-mRNA-1	AT5G02810.1	pseudo-response regulator 7	A2XFB7	Two-component response regulator-like PRR73 (Pseudo-response regulator 73) (OsPRR73)	A0A443PXN9	Two-component response regulator-like protein PRR37	IPR010402;IPR001789	CCT domain;Signal transduction response regulator, receiver domain		maker-Astri105C6-snap-gene-142.17-mRNA-1		3705.52	1883.76	2436.38	638.986	637.476	3480.99		1848.98	1897.57	808.07	208.977	354.202	360.737
maker-Astri105C2-snap-gene-241.39-mRNA-1	252.22	0.93237	0.236549	3.94155	8.09572e-05	0.00771484		maker-Astri105C2-snap-gene-241.39-mRNA-1	AT3G47650.1	DnaJ/Hsp40 cysteine-rich domain superfamily protein	Q9SN73	Protein BUNDLE SHEATH DEFECTIVE 2, chloroplastic (AtBSD2)	A0A7N2MQS1	Uncharacterized protein				maker-Astri105C2-snap-gene-241.39-mRNA-1		192.866	185.217	258.113	264.536	393.357	139.869		71.7329	283.88	187.249	155.708	174.813	186.315
maker-Astri105C4-snap-gene-107.7-mRNA-1	178.979	0.922554	0.260004	3.54823	0.000387825	0.02153		maker-Astri105C4-snap-gene-107.7-mRNA-1										maker-Astri105C4-snap-gene-107.7-mRNA-1		148.221	167.785	184.222	217.032	249.06	123.196		269.617	212.64	172.76	153.25	116.237	98.1124
maker-Astri105C5-augustus-gene-981.43-mRNA-1	134.004	0.907043	0.280133	3.2379	0.00120413	0.0456115		maker-Astri105C5-augustus-gene-981.43-mRNA-1					A0A3S3N460	NAC domain-containing protein 53				maker-Astri105C5-augustus-gene-981.43-mRNA-1		130.363	169.964	288.479	181.636	165.052	78.7344		310.43	141.4	197.28	95.8836	70.4743	110.996
augustus_masked-Astri105C4-processed-gene-78.14-mRNA-1	139.596	0.876367	0.263865	3.32127	0.000896098	0.0381225		augustus_masked-Astri105C4-processed-gene-78.14-mRNA-1	AT3G20898.1	hypothetical protein	F4IWB3	Cyclin-dependent protein kinase inhibitor SMR13 (Protein SIAMESE-RELATED 13)	A0A3S3NRJ6	Cyclin-dependent protein kinase inhibitor SMR9-like protein				augustus_masked-Astri105C4-processed-gene-78.14-mRNA-1		163.4	178.68	175.112	207.717	150.227	155.616		103.889	174.861	172.76	106.537	91.5251	94.1483
augustus_masked-Astri105C1-processed-gene-149.72-mRNA-1	13455.3	0.823643	0.105509	7.80639	5.88513e-15	3.32157e-11		augustus_masked-Astri105C1-processed-gene-149.72-mRNA-1	AT3G25570.2	Adenosylmethionine decarboxylase family protein	O80402	S-adenosylmethionine decarboxylase proenzyme (AdoMetDC) (SAMDC) (EC 4.1.1.50) [Cleaved into: S-adenosylmethionine decarboxylase alpha chain; S-adenosylmethionine decarboxylase beta chain]	U5YDK4	Adenosylmethionine decarboxylase (EC 4.1.1.50) (Fragment)	IPR001985	S-adenosylmethionine decarboxylase		augustus_masked-Astri105C1-processed-gene-149.72-mRNA-1		7653.02	12076.1	11924.8	16903.3	17028	10228.1		16733.6	10364.3	13414	10031.7	8636.31	10065.9
maker-Astri105C7-augustus-gene-1444.49-mRNA-1	268.95	0.788146	0.201718	3.90717	9.33816e-05	0.00854669		maker-Astri105C7-augustus-gene-1444.49-mRNA-1	AT5G43050.1	YCF20-like protein (DUF565)			A0A5B7BZC1	Uncharacterized protein				maker-Astri105C7-augustus-gene-1444.49-mRNA-1		184.83	209.186	376.541	324.15	346.906	131.533		246.118	266.609	313.197	226.187	172.067	183.341
maker-Astri105C3-snap-gene-848.51-mRNA-1	290.228	0.780728	0.200544	3.89306	9.89884e-05	0.0088681		maker-Astri105C3-snap-gene-848.51-mRNA-1										maker-Astri105C3-snap-gene-848.51-mRNA-1		202.688	240.782	427.152	367.929	353.824	151.911		252.302	337.849	280.874	186.85	248.948	194.243
maker-Astri105C2-snap-gene-775.12-mRNA-1	523.449	0.780072	0.186636	4.17964	2.91973e-05	0.00371705		maker-Astri105C2-snap-gene-775.12-mRNA-1					A0A6A1VUB2	Uncharacterized protein				maker-Astri105C2-snap-gene-775.12-mRNA-1		287.513	437.983	769.278	652.026	649.336	203.783		533.05	566.68	563.977	381.895	308.439	445.966
snap_masked-Astri105C7-processed-gene-1387.72-mRNA-1	193.115	0.773969	0.231647	3.34115	0.000834312	0.0364087		snap_masked-Astri105C7-processed-gene-1387.72-mRNA-1										snap_masked-Astri105C7-processed-gene-1387.72-mRNA-1		200.009	263.662	247.991	254.29	225.34	175.995		279.511	294.673	287.561	154.889	151.016	113.969
snap_masked-Astri105C6-processed-gene-40.27-mRNA-1	164.777	0.764895	0.226716	3.3738	0.000741381	0.0334748		snap_masked-Astri105C6-processed-gene-40.27-mRNA-1	AT2G14740.1	vaculolar sorting receptor 3	O80977	Vacuolar-sorting receptor 3 (AtVSR3) (BP80-like protein a') (AtBP80a') (Epidermal growth factor receptor-like protein 2a) (AtELP2a)	A0A061E0G4	Vaculolar sorting receptor 3 isoform 2 (Fragment)	IPR003137	PA domain		snap_masked-Astri105C6-processed-gene-40.27-mRNA-1		270.548	310.511	369.456	219.826	187.784	112.081		306.72	311.944	296.478	122.108	109.83	127.843
maker-Astri105C3-snap-gene-920.21-mRNA-1	468.723	0.746898	0.18829	3.96675	7.28605e-05	0.00721447		maker-Astri105C3-snap-gene-920.21-mRNA-1	AT3G62270.1	HCO3- transporter family	Q9M1P7	Probable boron transporter 2	A0A834YDY7	Uncharacterized protein	IPR011531	Bicarbonate transporter-like, transmembrane domain		maker-Astri105C3-snap-gene-920.21-mRNA-1		366.088	524.055	801.668	611.973	541.607	341.8		422.977	600.141	557.289	408.939	297.456	323.077
maker-Astri105C3-augustus-gene-988.47-mRNA-1	919.374	0.746606	0.229557	3.25238	0.00114445	0.044324		maker-Astri105C3-augustus-gene-988.47-mRNA-1	AT1G22710.1	sucrose-proton symporter 2	Q03411	Sucrose transport protein (Sucrose permease) (Sucrose-proton symporter)	A0A834ZV68	Uncharacterized protein	-	-		maker-Astri105C3-augustus-gene-988.47-mRNA-1		1098.26	2113.65	2123.61	1142.91	1117.81	170.437		958.5	1653.63	1172.54	456.471	748.675	815.622
maker-Astri105S195-snap-gene-1.58-mRNA-1	256.266	0.740815	0.197034	3.75983	0.000170027	0.0126049		maker-Astri105S195-snap-gene-1.58-mRNA-1	AT2G07689.1	NADH-Ubiquinone/plastoquinone (complex I) protein	P15688	NADH-ubiquinone oxidoreductase chain 2 (EC 7.1.1.2) (NADH dehydrogenase subunit 2)	A0A5H2XRW6	NADH-Ubiquinone/plastoquinone complex I protein	IPR001750	NADH:quinone oxidoreductase/Mrp antiporter, membrane subunit		maker-Astri105S195-snap-gene-1.58-mRNA-1		248.225	239.692	249.003	280.371	348.882	265.845		233.75	398.295	489.3	187.67	179.389	197.216
maker-Astri105C2-snap-gene-76.78-mRNA-1	204.729	0.738309	0.208304	3.54438	0.000393531	0.021613		maker-Astri105C2-snap-gene-76.78-mRNA-1	AT1G79570.1	kinase superfamily with octicosapeptide/Phox/Bem1p domain-containing protein			A9SCX5	Predicted protein (Fragment)	IPR000270	PB1 domain		maker-Astri105C2-snap-gene-76.78-mRNA-1		150.007	175.411	252.04	271.988	230.282	125.975		199.121	173.782	180.562	160.625	140.949	149.646
maker-Astri105C6-snap-gene-500.2-mRNA-1	2180.62	0.721104	0.184471	3.90903	9.26665e-05	0.00852733		maker-Astri105C6-snap-gene-500.2-mRNA-1	AT3G13960.1	growth-regulating factor 5	A2XA73	Growth-regulating factor 1 (OsGRF1) (Transcription activator GRF1)	A0A443PYQ4	Growth-regulating factor	IPR014978;IPR014977	Glutamine-Leucine-Glutamine, QLQ;WRC domain		maker-Astri105C6-snap-gene-500.2-mRNA-1		1980.44	2943.86	3711.77	2868.92	2451.07	1999.85		591.178	3185.28	2742.98	1902.1	1703.28	1231.86
maker-Astri105C3-snap-gene-659.0-mRNA-1	270.979	0.683854	0.187002	3.65694	0.000255247	0.0168607		maker-Astri105C3-snap-gene-659.0-mRNA-1	AT1G16860.1	Ubiquitin-specific protease family C19-related protein	Q9FZ45	Uncharacterized membrane protein At1g16860	A0A3S3NHE7	Uncharacterized protein				maker-Astri105C3-snap-gene-659.0-mRNA-1		184.83	212.455	253.052	343.711	309.349	132.459		173.148	259.054	237.405	209.797	216.914	182.35
maker-Astri105C1-snap-gene-156.63-mRNA-1	3423.7	0.674315	0.168552	4.00064	6.31701e-05	0.00652193		maker-Astri105C1-snap-gene-156.63-mRNA-1	AT5G47710.1	Calcium-dependent lipid-binding (CaLB domain) family protein	Q9FIK8	Protein C2-DOMAIN ABA-RELATED 11 [Cleaved into: Protein C2-DOMAIN ABA-RELATED 11, N-terminally processed]	A0A1U7Z0B3	protein C2-DOMAIN ABA-RELATED 11	IPR000008	C2 domain		maker-Astri105C1-snap-gene-156.63-mRNA-1		2087.59	2249.84	3907.12	4882.74	3338.59	1734.01		1396.32	2672.57	4184.13	2540.51	2392.47	2789.76
maker-Astri105C4-snap-gene-74.38-mRNA-1	235.172	0.670151	0.192356	3.4839	0.000494156	0.0253547		maker-Astri105C4-snap-gene-74.38-mRNA-1	AT3G63530.2	RING/U-box superfamily protein	Q8L649	E3 ubiquitin-protein ligase BIG BROTHER (EC 2.3.2.27) (Protein ENHANCER OF DA1-1) (RING-type E3 ubiquitin transferase BIG BROTHER)	A0A1U7ZSL8	E3 ubiquitin ligase BIG BROTHER-like	IPR001841	Zinc finger, RING-type		maker-Astri105C4-snap-gene-74.38-mRNA-1		150.007	155.8	232.808	274.782	289.582	193.594		285.695	245.021	179.447	194.226	170.237	166.494
maker-Astri105C1-snap-gene-191.12-mRNA-1	948.64	0.662085	0.144685	4.57604	4.73853e-06	0.00100291		maker-Astri105C1-snap-gene-191.12-mRNA-1	AT5G57390.1	AINTEGUMENTA-like 5	Q6PQQ3	AP2-like ethylene-responsive transcription factor AIL5 (Protein AINTEGUMENTA-LIKE 5)	A0A3S3N9M7	AP2-like protein ethylene-responsive transcription factor AIL5	IPR001471	AP2/ERF domain		maker-Astri105C1-snap-gene-191.12-mRNA-1		1654.54	1885.94	2699.56	1106.58	1162.28	552.994		1936.79	2100.49	1754.35	746.581	620.54	781.926
snap_masked-Astri105C6-processed-gene-151.32-mRNA-1	375.911	0.655718	0.157535	4.16236	3.14973e-05	0.00395046		snap_masked-Astri105C6-processed-gene-151.32-mRNA-1										snap_masked-Astri105C6-processed-gene-151.32-mRNA-1		335.729	286.541	426.139	434.995	462.541	256.582		350.007	352.96	384.53	301.583	279.151	272.535
maker-Astri105C5-snap-gene-826.4-mRNA-1	1688.78	0.651914	0.171452	3.80231	0.000143356	0.0111477		maker-Astri105C5-snap-gene-826.4-mRNA-1	AT4G16230.1	GDSL-like Lipase/Acylhydrolase superfamily protein	O23470	GDSL esterase/lipase At4g16230 (EC 3.1.1.-) (Extracellular lipase At4g16230)	A0A438CRH1	GDSL esterase/lipase	IPR001087	GDSL lipase/esterase		maker-Astri105C5-snap-gene-826.4-mRNA-1		974.15	2075.52	1819.95	2065.99	1958.88	970.749		583.757	1136.6	1287.34	1062.91	1567.82	1210.05
maker-Astri105C4-augustus-gene-89.75-mRNA-1	449.468	0.648904	0.152139	4.2652	1.99723e-05	0.00277627		maker-Astri105C4-augustus-gene-89.75-mRNA-1	AT2G13840.1	Polymerase/histidinol phosphatase-like protein			A0A1U8AGX8	uncharacterized protein LOC104600115 isoform X1	IPR004013	PHP domain		maker-Astri105C4-augustus-gene-89.75-mRNA-1		698.245	743.047	1065.85	570.057	500.097	247.319		1172.46	658.428	520.508	350.754	329.49	342.898
maker-Astri105C4-snap-gene-119.54-mRNA-1	1035.98	0.642085	0.123145	5.21404	1.84768e-07	7.63045e-05		maker-Astri105C4-snap-gene-119.54-mRNA-1	AT5G11760.1	stress response protein			A0A3S4PGI5	Uncharacterized protein	IPR013885	Protein of unknown function DUF1764, eukaryotic		maker-Astri105C4-snap-gene-119.54-mRNA-1		887.539	1392.4	1371.54	1296.6	1164.26	486.301		1188.54	1206.76	1009.81	765.43	835.624	763.097
maker-Astri105C3-augustus-gene-939.0-mRNA-1	337.118	0.638012	0.158268	4.03121	5.54898e-05	0.00594655		maker-Astri105C3-augustus-gene-939.0-mRNA-1	AT5G10770.1	Eukaryotic aspartyl protease family protein	Q8S9J6	Aspartyl protease family protein At5g10770 (EC 3.4.23.-)	A0A443PWF7	Protein ASPARTIC PROTEASE IN GUARD CELL 2-like protein	IPR032861;IPR032799	Xylanase inhibitor, N-terminal;Xylanase inhibitor, C-terminal		maker-Astri105C3-augustus-gene-939.0-mRNA-1		337.515	440.162	418.042	399.599	400.276	265.845		2100.04	517.028	604.102	263.065	254.44	252.714
maker-Astri105C1-augustus-gene-337.43-mRNA-1	343.499	0.631005	0.172684	3.65411	0.000258078	0.0169371		maker-Astri105C1-augustus-gene-337.43-mRNA-1										maker-Astri105C1-augustus-gene-337.43-mRNA-1		221.438	224.439	286.455	429.406	383.474	181.552		111.31	259.054	315.426	275.358	237.965	273.526
augustus_masked-Astri105C5-processed-gene-52.13-mRNA-1	248.145	0.622497	0.192106	3.24038	0.00119371	0.045318		augustus_masked-Astri105C5-processed-gene-52.13-mRNA-1	AT1G65032.1	COMPLEX 1 LYR-like protein			A0A2N9GIL2	Uncharacterized protein				augustus_masked-Astri105C5-processed-gene-52.13-mRNA-1		254.476	238.603	243.942	267.331	318.244	201.931		311.667	230.989	261.926	186.031	184.881	199.198
maker-Astri105C7-snap-gene-1396.39-mRNA-1	566.125	0.619011	0.137746	4.49387	6.9942e-06	0.00134575		maker-Astri105C7-snap-gene-1396.39-mRNA-1					A0A834GYZ4	HMG box domain-containing protein				maker-Astri105C7-snap-gene-1396.39-mRNA-1		704.496	850.908	915.036	638.986	695.788	464.07		770.51	821.416	647.57	446.637	442.066	413.262
maker-Astri105C7-snap-gene-297.30-mRNA-1	337.805	0.618303	0.164079	3.76833	0.000164341	0.0123125		maker-Astri105C7-snap-gene-297.30-mRNA-1										maker-Astri105C7-snap-gene-297.30-mRNA-1		221.438	280.004	387.675	417.297	378.532	237.13		631.992	352.96	287.561	250.772	269.999	256.678
maker-Astri105C3-snap-gene-116.4-mRNA-1	323.276	0.614155	0.186009	3.30175	0.00096082	0.039874		maker-Astri105C3-snap-gene-116.4-mRNA-1										maker-Astri105C3-snap-gene-116.4-mRNA-1		332.158	265.841	386.663	395.873	364.696	194.52		286.932	280.641	295.363	228.645	285.558	230.911
augustus_masked-Astri105C2-processed-gene-40.0-mRNA-1	813.912	0.607868	0.183991	3.30379	0.000953857	0.0397498		augustus_masked-Astri105C2-processed-gene-40.0-mRNA-1	AT5G54970.1	hypothetical protein			A0A200PYV4	Uncharacterized protein				augustus_masked-Astri105C2-processed-gene-40.0-mRNA-1		1066.12	1073.17	972.731	1067.46	844.038	1098.58		242.408	932.593	1028.76	708.063	658.065	513.356
maker-Astri105C7-snap-gene-471.10-mRNA-1	506.312	0.604246	0.155919	3.87538	0.00010646	0.00919681		maker-Astri105C7-snap-gene-471.10-mRNA-1	AT5G13180.1	NAC domain containing protein 83	Q9FY93	NAC domain-containing protein 83 (ANAC083) (Protein VND-INTERACTING 2)	A0A3S3N7V2	NAC domain-containing protein 83-like protein	IPR003441	NAC domain		maker-Astri105C7-snap-gene-471.10-mRNA-1		258.94	516.428	524.324	621.288	566.316	543.731		96.4684	592.585	746.768	400.744	421.015	348.844
maker-Astri105C1-augustus-gene-59.9-mRNA-1	277.066	0.602026	0.178206	3.37826	0.000729458	0.0331471		maker-Astri105C1-augustus-gene-59.9-mRNA-1	AT1G15390.1	peptide deformylase 1A	Q9FUZ0	Peptide deformylase 1A, chloroplastic (PDF 1A) (EC 3.5.1.88) (Polypeptide deformylase)	A0A3S3P257	Peptide deformylase (EC 3.5.1.88)	IPR023635	Peptide deformylase		maker-Astri105C1-augustus-gene-59.9-mRNA-1		377.695	409.656	520.275	339.054	310.337	247.319		273.327	576.394	455.863	221.27	220.575	199.198
maker-Astri105C7-augustus-gene-1026.48-mRNA-1	2021.25	0.580829	0.16964	3.42389	0.000617305	0.029526		maker-Astri105C7-augustus-gene-1026.48-mRNA-1	AT1G30230.2	translation elongation factor EF1B/ribosomal protein S6 family protein	P48006	Elongation factor 1-delta 1 (EF-1-delta 1) (Elongation factor 1B-beta 1) (eEF-1B beta 1)	A0A6A5MCV9	Putative translation elongation factor EF1B/ribosomal protein S6	IPR014038	Translation elongation factor EF1B, beta/delta subunit, guanine nucleotide exchange domain		maker-Astri105C7-augustus-gene-1026.48-mRNA-1		2367.96	2733.58	2947.55	2396.66	2305.79	1745.13		1565.76	2859.3	2637.09	1680.83	1806.7	1224.92
maker-Astri105C8-snap-gene-79.22-mRNA-1	1401.13	0.577958	0.179485	3.22009	0.00128148	0.0473757		maker-Astri105C8-snap-gene-79.22-mRNA-1	AT1G27350.1	Ribosome associated membrane protein RAMP4			A0A453RLW3	Uncharacterized protein	IPR010580	Stress-associated endoplasmic reticulum protein		maker-Astri105C8-snap-gene-79.22-mRNA-1		1460.78	1041.57	1218.7	1629.13	1627.79	2430.58		1339.43	1381.62	2355.1	1257.14	1177.93	834.451
maker-Astri105C3-snap-gene-1036.24-mRNA-1	501.525	0.573174	0.165054	3.47265	0.000515342	0.0261251		maker-Astri105C3-snap-gene-1036.24-mRNA-1					A0A199VED2	Uncharacterized protein				maker-Astri105C3-snap-gene-1036.24-mRNA-1		455.377	375.881	460.554	604.521	558.409	415.903		634.465	366.993	378.957	368.783	357.863	445.966
maker-Astri105C3-snap-gene-960.5-mRNA-1	1352.75	0.566135	0.147908	3.82762	0.000129391	0.0105838		maker-Astri105C3-snap-gene-960.5-mRNA-1	AT1G68550.2	Integrase-type DNA-binding superfamily protein	Q9CA27	Ethylene-responsive transcription factor ERF118	A0A1U8AR18	ethylene-responsive transcription factor ERF118	IPR001471	AP2/ERF domain		maker-Astri105C3-snap-gene-960.5-mRNA-1		2498.33	4042.09	2883.78	1715.76	1415.3	1866.47		2923.73	3280.27	2194.61	1189.12	1004.95	975.178
maker-Astri105C5-snap-gene-110.9-mRNA-1	900.614	0.565629	0.121579	4.65236	3.2816e-06	0.000805277		maker-Astri105C5-snap-gene-110.9-mRNA-1	AT5G63220.1	golgi-to-ER traffic-like protein	Q6GKV1	Protein GET4 (AtGET4) (Guided entry of tail-anchored proteins 4 homolog)	A0A835DJ66	Uncharacterized protein	IPR007317	Golgi to ER traffic protein 4		maker-Astri105C5-snap-gene-110.9-mRNA-1		860.752	1216.98	1414.05	1034.86	1049.61	562.257		1003.02	1211.08	1023.18	729.371	726.709	654.083
maker-Astri105C1-augustus-gene-934.1-mRNA-1	7190.83	0.563716	0.131368	4.29113	1.77766e-05	0.00258711		maker-Astri105C1-augustus-gene-934.1-mRNA-1	AT5G19780.1	tubulin alpha-5	O22349	Tubulin alpha-3 chain (Alpha-3-tubulin)	A0A5P1EPY9	Tubulin alpha chain	IPR018316;IPR003008	Tubulin/FtsZ, 2-layer sandwich domain;Tubulin/FtsZ, GTPase domain		maker-Astri105C1-augustus-gene-934.1-mRNA-1		7089.6	9345.83	11011.8	8719.45	7908.65	5077.91		5743.58	9348.59	8391.66	5792.35	6242.01	4830.3
maker-Astri105C8-snap-gene-116.6-mRNA-1	1325.97	0.562907	0.135067	4.16762	3.07802e-05	0.00388933		maker-Astri105C8-snap-gene-116.6-mRNA-1	AT4G30900.2	DNAse I-like superfamily protein			A0A4P1RU95	Endo/exonuclease/phosphatase domain-containing protein	IPR005135	Endonuclease/exonuclease/phosphatase		maker-Astri105C8-snap-gene-116.6-mRNA-1		824.144	1287.8	1565.89	1640.31	1425.18	1149.52		718.566	1297.43	1514.71	1067.83	1113.86	928.6
maker-Astri105C4-augustus-gene-17.26-mRNA-1	421.309	0.553846	0.152018	3.64329	0.000269179	0.0175298		maker-Astri105C4-augustus-gene-17.26-mRNA-1										maker-Astri105C4-augustus-gene-17.26-mRNA-1		438.412	519.697	800.656	501.129	469.459	216.751		467.501	586.109	468.123	327.807	314.846	348.844
snap_masked-Astri105C3-processed-gene-746.17-mRNA-1	1438.22	0.543354	0.106999	5.07814	3.81157e-07	0.000129075		snap_masked-Astri105C3-processed-gene-746.17-mRNA-1	AT1G12440.2	A20/AN1-like zinc finger family protein	Q6NNI8	Zinc finger A20 and AN1 domain-containing stress-associated protein 1 (AtSAP1)	A0A200QB47	Zinc finger protein	IPR000058;IPR002653	Zinc finger, AN1-type;Zinc finger, A20-type		snap_masked-Astri105C3-processed-gene-746.17-mRNA-1		1738.47	1840.18	2384.76	1722.28	1579.36	1140.26		3443.18	2258.08	2093.18	1112.09	1147.72	1136.72
maker-Astri105C8-snap-gene-472.27-mRNA-1	535.145	0.54086	0.150209	3.60072	0.000317334	0.0190535		maker-Astri105C8-snap-gene-472.27-mRNA-1	AT2G26590.3	regulatory particle non-ATPase 13	O48726	26S proteasome regulatory subunit RPN13 (AtRPN13) (26S proteasome non-ATPase regulatory subunit 13)	A0A097PT25	Regulatory particle non-ATPase 13 (Fragment)	IPR032368	RPN13, DEUBAD domain		maker-Astri105C8-snap-gene-472.27-mRNA-1		678.602	688.571	855.315	663.204	564.339	414.977		677.752	675.698	723.362	426.969	437.49	400.378
maker-Astri105C1-snap-gene-617.27-mRNA-1	784.743	0.540737	0.124585	4.34032	1.42276e-05	0.00223071		maker-Astri105C1-snap-gene-617.27-mRNA-1	AT5G27030.2	TOPLESS-related 3	Q0J7U6	Protein TOPLESS-RELATED PROTEIN 2 (Protein TPR2) (Protein ABERRANT SPIKELET AND PANICLE 1) (Protein ASP1) (Protein LISSENCEPHALY TYPE-1-LIKE 1) (OsLIS-L1) (Protein LIS-L1) (Protein TPL) (OsTPL) (Ramosa1 enhancer locus 2) (OsREL2) (Protein REL2) (Topless-like protein)	A0A1D1XPH6	Topless-related protein 3 (Fragment)				maker-Astri105C1-snap-gene-617.27-mRNA-1		686.638	795.343	1027.39	932.397	867.758	514.09		886.767	884.02	922.871	625.292	639.76	589.666
maker-Astri105C4-augustus-gene-205.4-mRNA-1	359.468	0.53993	0.159135	3.39289	0.000691584	0.0321747		maker-Astri105C4-augustus-gene-205.4-mRNA-1										maker-Astri105C4-augustus-gene-205.4-mRNA-1		272.334	427.088	528.372	408.914	415.101	147.28		136.045	347.564	368.926	267.982	282.812	299.293
snap_masked-Astri105C4-processed-gene-48.22-mRNA-1	1505.46	0.537625	0.165166	3.25506	0.00113367	0.044324		snap_masked-Astri105C4-processed-gene-48.22-mRNA-1			A2Y075	Hydrophobic protein LTI6B (Low temperature-induced protein 6B)	A0A4S8K3U1	Uncharacterized protein	IPR000612	Proteolipid membrane potential modulator		snap_masked-Astri105C4-processed-gene-48.22-mRNA-1		1550.07	1567.81	2484.97	1969.12	1480.53	1131.92		2216.3	2088.62	2338.39	1319.42	1198.06	1044.55
maker-Astri105C1-snap-gene-845.22-mRNA-1	558.696	0.529912	0.156219	3.3921	0.000693584	0.0321747		maker-Astri105C1-snap-gene-845.22-mRNA-1	AT4G31780.3	monogalactosyl diacylglycerol synthase 1	Q9FZL4	Probable monogalactosyldiacylglycerol synthase, chloroplastic (GmMGD1) (EC 2.4.1.46) (MGDG synthase type A)	A0A061GID3	Monogalactosyldiacylglycerol synthase (EC 2.4.1.46)	IPR007235;IPR009695	Glycosyl transferase, family 28, C-terminal;Diacylglycerol glucosyltransferase, N-terminal		maker-Astri105C1-snap-gene-845.22-mRNA-1		478.593	476.116	621.495	629.671	647.359	407.567		1920.71	553.727	541.685	490.072	389.897	444.975
maker-Astri105C3-augustus-gene-828.13-mRNA-1	1090.84	0.528791	0.119612	4.42089	9.82971e-06	0.0017706		maker-Astri105C3-augustus-gene-828.13-mRNA-1	AT1G60710.1	NAD(P)-linked oxidoreductase superfamily protein	Q7XT99	Probable aldo-keto reductase 2 (EC 1.1.1.-)	A0A0B2Q6X7	Putative aldo-keto reductase 2 (EC 1.1.1.-) (Putative aldo-keto reductase 2 isoform A) (Putative aldo-keto reductase 2 isoform B)	IPR023210	NADP-dependent oxidoreductase domain		maker-Astri105C3-augustus-gene-828.13-mRNA-1		2195.63	2428.52	2417.15	1239.78	1251.23	977.233		687.646	1883.54	1276.19	798.21	883.217	907.788
augustus_masked-Astri105C6-processed-gene-75.8-mRNA-1	831.34	0.527093	0.135825	3.88067	0.000104169	0.00904506		augustus_masked-Astri105C6-processed-gene-75.8-mRNA-1	AT5G13290.2	Protein kinase superfamily protein	Q9LYU7	Inactive leucine-rich repeat receptor-like protein kinase CORYNE (Protein SUPPRESSOR OF OVEREXPRESSION OF LLP1 2)	A0A443P856	Protein kinase domain-containing protein	IPR000719	Protein kinase domain		augustus_masked-Astri105C6-processed-gene-75.8-mRNA-1		608.956	750.673	1025.37	1014.37	883.571	502.048		700.014	857.035	872.715	704.785	627.862	641.2
maker-Astri105C6-augustus-gene-474.2-mRNA-1	960.419	0.526587	0.14874	3.54032	0.000399642	0.021758		maker-Astri105C6-augustus-gene-474.2-mRNA-1	AT1G34350.2	Tmem18			A0A200QPB6	Transmembrane protein 18	IPR026721	Transmembrane protein 18		maker-Astri105C6-augustus-gene-474.2-mRNA-1		929.505	1044.84	1184.28	1131.73	1060.48	839.217		665.385	1107.45	1065.54	741.664	869.488	669.94
maker-Astri105C1-augustus-gene-22.3-mRNA-1	866.323	0.524863	0.137769	3.80972	0.000139125	0.0111116		maker-Astri105C1-augustus-gene-22.3-mRNA-1	AT5G56900.2	CwfJ-like family protein / zinc finger (CCCH-type) family protein	Q69NK8	Zinc finger CCCH domain-containing protein 59 (OsC3H59)	A0A443N238	Zinc finger CCCH domain-containing protein 64 isoform X1	IPR006767;IPR006768	Cwf19-like protein, C-terminal domain-2;Cwf19-like, C-terminal domain-1		maker-Astri105C1-augustus-gene-22.3-mRNA-1		1097.37	1054.65	1332.07	976.176	999.206	746.588		1011.68	1355.71	1023.18	609.721	711.15	738.321
maker-Astri105C6-augustus-gene-238.92-mRNA-1	1103.12	0.524208	0.162073	3.2344	0.001219	0.0460717		maker-Astri105C6-augustus-gene-238.92-mRNA-1	AT2G21050.1	like AUXIN RESISTANT 2	Q8L883	Auxin transporter-like protein 5 (AUX1-like protein 5) (MtLAX5)	A0A5D2RV09	Aa_trans domain-containing protein	IPR013057	Amino acid transporter, transmembrane domain		maker-Astri105C6-augustus-gene-238.92-mRNA-1		1849.19	3449.39	3274.49	1217.43	1297.68	693.789		2237.32	3006.1	1358.67	721.176	999.454	901.842
maker-Astri105C2-snap-gene-131.7-mRNA-1	2407.89	0.522024	0.100265	5.20642	1.92515e-07	7.76112e-05		maker-Astri105C2-snap-gene-131.7-mRNA-1	AT5G19780.1	tubulin alpha-5	O22349	Tubulin alpha-3 chain (Alpha-3-tubulin)	L7XDM4	Tubulin alpha chain	IPR018316;IPR003008	Tubulin/FtsZ, 2-layer sandwich domain;Tubulin/FtsZ, GTPase domain		maker-Astri105C2-snap-gene-131.7-mRNA-1		1970.62	2417.63	2099.32	2735.72	2751.52	1445.01		998.077	2054.08	1813.42	2001.26	1803.04	1922.61
maker-Astri105C4-snap-gene-204.13-mRNA-1	6489.27	0.520596	0.125487	4.14861	3.34501e-05	0.00408028		maker-Astri105C4-snap-gene-204.13-mRNA-1	AT3G26420.1	RNA-binding (RRM/RBD/RNP motifs) family protein with retrovirus zinc finger-like domain-containing protein	Q9LIN3	Glycine-rich RNA-binding protein RZ1A (AtRZ-1a)	A0A3S3P7H3	Glycine-rich RNA-binding protein RZ1A	IPR000504	RNA recognition motif domain		maker-Astri105C4-snap-gene-204.13-mRNA-1		5895.8	10008.2	9008.65	7255.19	7525.18	4320.21		6631.58	7473.69	7155.6	5108.05	5814.59	4522.09
maker-Astri105C5-augustus-gene-249.14-mRNA-1	497.973	0.518851	0.154957	3.34835	0.000812943	0.0359393		maker-Astri105C5-augustus-gene-249.14-mRNA-1	AT2G40490.1	Uroporphyrinogen decarboxylase	Q10LR9	Uroporphyrinogen decarboxylase 2, chloroplastic (UPD2) (URO-D2) (EC 4.1.1.37)	A0A5C7H0L2	Uroporphyrinogen decarboxylase (EC 4.1.1.37)	IPR000257	Uroporphyrinogen decarboxylase (URO-D)		maker-Astri105C5-augustus-gene-249.14-mRNA-1		417.876	432.536	473.713	517.895	615.733	474.259		321.561	554.806	574.008	382.715	416.439	386.504
maker-Astri105C3-snap-gene-1045.42-mRNA-1	730.194	0.515028	0.129401	3.98008	6.88928e-05	0.00691021		maker-Astri105C3-snap-gene-1045.42-mRNA-1	AT2G44525.1	NADH dehydrogenase ubiquinone 1 alpha subcomplex assembly factor-like protein (DUF498/DUF598)			A0A200Q186	NADH dehydrogenase [ubiquinone] 1 alpha subcomplex assembly factor 3	IPR007523	NDUFAF3/Mth938 domain-containing protein		maker-Astri105C3-snap-gene-1045.42-mRNA-1		513.416	689.661	672.106	838.319	821.306	542.805		583.757	701.603	666.518	553.994	623.286	563.899
maker-Astri105C7-snap-gene-1483.8-mRNA-1	914.291	0.512722	0.152315	3.3662	0.000762119	0.0342286		maker-Astri105C7-snap-gene-1483.8-mRNA-1	AT3G54810.2	Plant-specific GATA-type zinc finger transcription factor family protein	Q9SV30	GATA transcription factor 8	A0A3S3P9Q9	GATA transcription factor	IPR000679	Zinc finger, GATA-type		maker-Astri105C7-snap-gene-1483.8-mRNA-1		1177.73	846.55	1042.57	1143.84	932.988	1332		1376.53	1093.42	1611.68	799.03	719.387	663.002
maker-Astri105C5-snap-gene-1041.4-mRNA-1	2472.89	0.511652	0.154704	3.30729	0.000942026	0.0394811		maker-Astri105C5-snap-gene-1041.4-mRNA-1	AT2G03120.1	signal peptide peptidase	O81062	Signal peptide peptidase (AtSPP) (EC 3.4.23.-) (Intramembrane protease) (IMP) (IMPAS)	A0A6J0ZV85	signal peptide peptidase	IPR007369	Peptidase A22B, signal peptide peptidase		maker-Astri105C5-snap-gene-1041.4-mRNA-1		2645.65	2840.36	3301.82	2944.36	2670.48	2240.69		3221.8	2997.47	3170.98	2090.59	2210.33	1602.5
maker-Astri105C5-snap-gene-943.14-mRNA-1	415.118	0.499374	0.154511	3.23198	0.00122938	0.0461734		maker-Astri105C5-snap-gene-943.14-mRNA-1										maker-Astri105C5-snap-gene-943.14-mRNA-1		277.691	428.178	315.809	468.527	469.459	195.447		477.395	305.467	323.228	317.973	318.507	358.755
maker-Astri105C4-snap-gene-67.17-mRNA-1	1125.62	0.494677	0.119592	4.13638	3.52823e-05	0.00420705		maker-Astri105C4-snap-gene-67.17-mRNA-1	AT1G06150.2	basic helix loop helix (bHLH) DNA-binding superfamily protein	P0C7P8	Transcription factor EMB1444 (Basic helix-loop-helix protein 169) (AtbHLH169) (bHLH 169) (LONESOME HIGHWAY-like protein 1) (Protein EMBRYO DEFECTIVE 1444) (bHLH transcription factor bHLH169)	A0A3S3P2B0	Transcription factor EMB1444 isoform X1	IPR025610	Transcription factor MYC/MYB N-terminal		maker-Astri105C4-snap-gene-67.17-mRNA-1		1106.3	1269.28	1656.98	1304.98	1235.42	804.944		1285.01	1619.08	1150.25	961.294	845.692	894.904
snap_masked-Astri105C8-processed-gene-47.11-mRNA-1	3106.2	0.493303	0.149493	3.29984	0.000967387	0.0399868		snap_masked-Astri105C8-processed-gene-47.11-mRNA-1	AT2G09990.1	Ribosomal protein S5 domain 2-like superfamily protein	P46293	40S ribosomal protein S16	A0A200QYV9	Ribosomal protein S9	IPR000754	Ribosomal protein S9		snap_masked-Astri105C8-processed-gene-47.11-mRNA-1		4451.98	5015.02	4961.84	3739.84	3266.45	3653.28		2545.28	5126.02	3537.67	2488.06	2867.48	2105.95
maker-Astri105C3-snap-gene-1017.33-mRNA-1	1839.09	0.489701	0.107808	4.54233	5.56352e-06	0.00113496		maker-Astri105C3-snap-gene-1017.33-mRNA-1	AT2G22840.1	growth-regulating factor 1	Q6AWX7	Growth-regulating factor 12 (OsGRF12) (Transcription activator GRF12)	A0A443PEW2	Growth-regulating factor	IPR014977;IPR014978	WRC domain;Glutamine-Leucine-Glutamine, QLQ		maker-Astri105C3-snap-gene-1017.33-mRNA-1		2063.48	2731.4	2248.11	2079.96	2062.65	1257.9		869.452	2384.37	2191.26	1501.36	1372.88	1548
maker-Astri105C3-augustus-gene-712.25-mRNA-1	1854.08	0.48965	0.131978	3.7101	0.000207181	0.0146501		maker-Astri105C3-augustus-gene-712.25-mRNA-1	AT4G00755.1	F-box family protein	Q8LG03	F-box protein At4g00755	A0A443PA20	F-box protein				maker-Astri105C3-augustus-gene-712.25-mRNA-1		1551.85	1627.73	1901.94	2160.07	2017.19	1483.91		1999.86	1800.42	1951.63	1631.66	1529.38	1297.26
maker-Astri105C3-snap-gene-819.4-mRNA-1	1627.81	0.489455	0.135301	3.61754	0.000297418	0.0183123		maker-Astri105C3-snap-gene-819.4-mRNA-1	AT5G06270.1	hypothetical protein	Q9FNI1	Protein GL2-INTERACTING REPRESSOR 1	A0A7J6W8Z6	E3 ubiquitin-protein ligase				maker-Astri105C3-snap-gene-819.4-mRNA-1		1444.71	1475.2	1550.7	1838.71	1828.42	701.2		784.115	1527.34	1526.97	1339.91	1447.01	1127.8
maker-Astri105C6-snap-gene-257.27-mRNA-1	1754.03	0.487022	0.101669	4.79025	1.66578e-06	0.000440702		maker-Astri105C6-snap-gene-257.27-mRNA-1	AT1G70780.1	hypothetical protein			A0A067KSV8	Uncharacterized protein				maker-Astri105C6-snap-gene-257.27-mRNA-1		1786.69	2091.86	2347.31	1921.61	2026.09	1573.76		1726.54	2381.13	1882.52	1398.1	1460.74	1362.67
maker-Astri105C2-snap-gene-352.43-mRNA-1	1841.6	0.486211	0.111078	4.37722	1.202e-05	0.00203522		maker-Astri105C2-snap-gene-352.43-mRNA-1	AT1G54290.1	Translation initiation factor SUI1 family protein	Q9SM41	Protein translation factor SUI1 homolog	A0A8B8ZWQ9	protein translation factor SUI1 homolog	IPR001950	SUI1 domain		maker-Astri105C2-snap-gene-352.43-mRNA-1		1774.19	1885.94	1847.28	2056.68	2087.36	1467.24		1868.77	1847.92	2068.66	1545.61	1534.88	1352.76
maker-Astri105C5-augustus-gene-29.25-mRNA-1	603.182	0.481164	0.136799	3.5173	0.000435967	0.0229962		maker-Astri105C5-augustus-gene-29.25-mRNA-1					A0A8B7CKM8	uncharacterized protein LOC103715338	IPR006640	SprT-like		maker-Astri105C5-augustus-gene-29.25-mRNA-1		641.993	835.655	944.39	660.409	693.811	355.694		770.51	727.509	718.903	458.11	481.422	515.338
maker-Astri105S396-augustus-gene-0.1-mRNA-1	1272.78	0.478784	0.14978	3.19657	0.00139071	0.0496859		maker-Astri105S396-augustus-gene-0.1-mRNA-1	AT4G30600.1	signal recognition particle receptor alpha subunit family protein	P37107	Signal recognition particle 54 kDa protein, chloroplastic (54 chloroplast protein) (54CP) (SRP54) (cpSRP54) (FFC)	A0A835G0P4	SRP54 domain-containing protein	IPR000897	Signal recognition particle, SRP54 subunit, GTPase domain		maker-Astri105S396-augustus-gene-0.1-mRNA-1		799.143	806.238	790.534	1482.89	1373.79	1074.49		1071.05	907.767	1058.85	1190.76	974.742	905.806
maker-Astri105C1-augustus-gene-54.16-mRNA-1	839.445	0.477888	0.135495	3.52698	0.000420324	0.0225219		maker-Astri105C1-augustus-gene-54.16-mRNA-1	AT5G20190.1	Tetratricopeptide repeat (TPR)-like superfamily protein			A0A443N4C9	Putative Tetratricopeptide repeat-like superfamily protein				maker-Astri105C1-augustus-gene-54.16-mRNA-1		1634.89	1026.32	1159.99	977.108	906.303	680.821		1449.5	886.179	1028.76	711.341	707.489	607.504
maker-Astri105C8-snap-gene-175.3-mRNA-1	831.838	0.474496	0.126475	3.7517	0.000175637	0.012874		maker-Astri105C8-snap-gene-175.3-mRNA-1	AT1G07840.2	Sas10/Utp3/C1D family	Q8L3P4	Protein THALLO (Protein EMBRYO DEFECTIVE 2777)	A0A2R6QYB8	Neuroguidin like	IPR007146	Sas10/Utp3/C1D		maker-Astri105C8-snap-gene-175.3-mRNA-1		566.989	711.451	562.787	938.918	925.081	702.126		565.206	690.809	518.279	683.478	708.404	618.406
maker-Astri105C1-snap-gene-325.18-mRNA-1	1585.19	0.472533	0.102328	4.61783	3.87778e-06	0.000899433		maker-Astri105C1-snap-gene-325.18-mRNA-1	AT1G04940.1	translocon at the inner envelope membrane of chloroplasts 20	Q8GZ79	Protein TIC 20-I, chloroplastic (Translocon at the inner envelope membrane of chloroplasts 20-I) (AtTIC20-I)	A0A835DKH2	Protein TIC 20	IPR005691	Chloroplast protein import component Tic20		maker-Astri105C1-snap-gene-325.18-mRNA-1		1358.1	1513.33	1730.87	1818.22	1730.57	997.612		1623.88	1622.32	1501.34	1264.52	1320.71	1248.7
maker-Astri105C6-snap-gene-299.0-mRNA-1	1463.59	0.465082	0.118013	3.94094	8.11643e-05	0.00771484		maker-Astri105C6-snap-gene-299.0-mRNA-1	AT2G40960.1	Single-stranded nucleic acid binding R3H protein			A0A443NMR6	Single-stranded nucleic acid binding R3H	IPR024771;IPR001374	SUZ domain;R3H domain		maker-Astri105C6-snap-gene-299.0-mRNA-1		1597.39	1548.2	1815.9	1712.97	1554.65	1985.96		2116.12	1863.03	1794.47	1139.95	1272.2	1136.72
maker-Astri105C1-augustus-gene-411.3-mRNA-1	606.928	0.462961	0.131694	3.51543	0.000439051	0.0230155		maker-Astri105C1-augustus-gene-411.3-mRNA-1	AT3G26790.1	AP2/B3-like transcriptional factor family protein	Q9LW31	B3 domain-containing transcription factor FUS3 (Protein FUSCA3)	A0A1U7Z764	B3 domain-containing transcription factor FUS3-like isoform X2	IPR003340	B3 DNA binding domain		maker-Astri105C1-augustus-gene-411.3-mRNA-1		788.428	809.507	602.263	697.668	656.254	359.4		660.437	563.441	479.269	494.169	475.015	503.446
maker-Astri105C7-augustus-gene-1340.25-mRNA-1	33618.8	0.453256	0.076783	5.90308	3.56778e-09	2.2374e-06		maker-Astri105C7-augustus-gene-1340.25-mRNA-1	AT3G12580.1	heat shock protein 70	P09189	Heat shock cognate 70 kDa protein	A0A6P5GYL4	heat shock cognate 70 kDa protein 2-like	IPR013126	Heat shock protein 70 family		maker-Astri105C7-augustus-gene-1340.25-mRNA-1		32474.7	38312.7	33806.7	37542.7	37200.9	36543		55850.2	37482.9	34086	27707.9	27603	26519.1
maker-Astri105C8-snap-gene-269.20-mRNA-1	1112.47	0.445006	0.119007	3.73932	0.000184519	0.0133516		maker-Astri105C8-snap-gene-269.20-mRNA-1	AT2G14910.1	MAR-binding filament-like protein			A0A443NWV4	Uncharacterized protein	IPR008479	Protein of unknown function DUF760		maker-Astri105C8-snap-gene-269.20-mRNA-1		1183.09	1096.05	1143.79	1213.7	1252.22	806.796		1085.89	1328.73	1302.94	930.153	838.37	946.438
maker-Astri105C4-snap-gene-38.33-mRNA-1	738.016	0.442919	0.13796	3.2105	0.00132503	0.0482482		maker-Astri105C4-snap-gene-38.33-mRNA-1	AT2G03670.1	cell division cycle 48B	Q9ZPR1	Cell division control protein 48 homolog B (AtCDC48b)	A0A3S3PU48	Cell division control protein 48 B-like protein	IPR041569;IPR003959	AAA ATPase, AAA+ lid domain;ATPase, AAA-type, core		maker-Astri105C4-snap-gene-38.33-mRNA-1		919.684	967.486	1319.92	802.924	831.19	437.208		1089.6	1210	912.84	540.882	628.777	633.271
maker-Astri105C4-augustus-gene-46.71-mRNA-1	1132.04	0.441241	0.123863	3.56233	0.000367581	0.0210266		maker-Astri105C4-augustus-gene-46.71-mRNA-1	AT1G48310.2	chromatin remodeling factor18	B5BT18	TATA-binding protein-associated factor BTAF1 (AtBTAF1) (EC 3.6.4.-) (Protein BTAF1 homolog) (Protein ROOT GROWTH DEFECTIVE 3)	A0A1U7YND5	SWI/SNF-related matrix-associated actin-dependent regulator of chromatin subfamily A-like protein 1 isoform X3	IPR000330;IPR001650	SNF2, N-terminal;Helicase, C-terminal		maker-Astri105C4-augustus-gene-46.71-mRNA-1		876.825	814.954	1016.26	1298.46	1206.76	882.752		1659.75	869.988	842.622	897.372	871.319	997.972
maker-Astri105C7-augustus-gene-1364.15-mRNA-1	3407.61	0.439178	0.10932	4.01736	5.88533e-05	0.00620681		maker-Astri105C7-augustus-gene-1364.15-mRNA-1	AT3G11410.1	protein phosphatase 2CA	P49598	Protein phosphatase 2C 37 (AtPP2C37) (EC 3.1.3.16) (Protein ABA-HYPERSENSITIVE GERMINATION 3) (Protein phosphatase 2C A) (PP2CA)	A0A1U8AK01	Protein-serine/threonine phosphatase (EC 3.1.3.16)	IPR001932	PPM-type phosphatase domain		maker-Astri105C7-augustus-gene-1364.15-mRNA-1		3016.21	1924.08	6369.82	3998.78	3538.24	2851.11		6683.53	3243.57	4323.45	2716.7	2961.75	2654.98
maker-Astri105C7-snap-gene-1283.14-mRNA-1	1750.16	0.438078	0.100708	4.35	1.36136e-05	0.00223071		maker-Astri105C7-snap-gene-1283.14-mRNA-1										maker-Astri105C7-snap-gene-1283.14-mRNA-1		1095.58	1307.41	1318.91	1982.16	1887.72	1213.44		1573.18	1438.83	1448.95	1476.77	1403.99	1400.33
maker-Astri105C7-snap-gene-1341.8-mRNA-1	1435.13	0.437216	0.123914	3.52838	0.000418109	0.0225052		maker-Astri105C7-snap-gene-1341.8-mRNA-1	AT4G27990.1	YGGT family protein	Q9SUE0	YlmG homolog protein 1-2, chloroplastic (AtYLMG1-2) (YGGT family protein YLMG1-2)	A0A3S3N1G5	YlmG protein 1-2, chloroplastic-like protein	IPR003425	CCB3/YggT		maker-Astri105C7-snap-gene-1341.8-mRNA-1		1069.69	1284.53	1085.09	1667.32	1505.23	1211.58		706.198	1602.89	1496.88	1240.75	1205.39	1065.36
maker-Astri105C6-augustus-gene-375.32-mRNA-1	966.244	0.436478	0.112353	3.88488	0.000102379	0.00898175		maker-Astri105C6-augustus-gene-375.32-mRNA-1	AT3G02310.1	K-box region and MADS-box transcription factor family protein	Q8LLR2	Agamous-like MADS-box protein MADS2 (MADS-box protein 2) (VvMADS2) (SEPALLATA homolog 1) (VvSEP1) (VviSEP1)	A0A0M4S2U9	Sepallata 1	IPR002487	Transcription factor, K-box		maker-Astri105C6-augustus-gene-375.32-mRNA-1		854.502	1007.8	1284.49	1082.36	1052.58	509.458		1256.56	1095.58	1158.05	785.918	773.387	805.711
maker-Astri105C7-augustus-gene-1046.18-mRNA-1	784.615	0.430236	0.125105	3.43901	0.000583849	0.0285072		maker-Astri105C7-augustus-gene-1046.18-mRNA-1	AT4G17010.1	transcription factor IIIB			A0A443NZ32	Transcription factor IIIB subunit				maker-Astri105C7-augustus-gene-1046.18-mRNA-1		688.423	861.803	1081.04	863.469	866.77	750.293		671.568	781.478	818.101	656.434	669.048	598.585
augustus_masked-Astri105C1-processed-gene-1001.3-mRNA-1	2899.85	0.429146	0.120944	3.54829	0.000387738	0.02153		augustus_masked-Astri105C1-processed-gene-1001.3-mRNA-1	AT1G26840.1	origin recognition complex protein 6	Q8GSL4	Origin of replication complex subunit 6 (OsORC6)	A0A200QEZ9	Origin recognition complex	IPR008721;IPR027923	Origin recognition complex, subunit 6;Hydrophobic seed protein domain		augustus_masked-Astri105C1-processed-gene-1001.3-mRNA-1		2104.56	2440.5	2309.86	3227.53	3162.67	2091.56		328.982	2597.01	2818.77	2343	2139.86	2631.2
maker-Astri105C7-snap-gene-1118.15-mRNA-1	824.172	0.428804	0.121867	3.51863	0.000433778	0.0229962		maker-Astri105C7-snap-gene-1118.15-mRNA-1										maker-Astri105C7-snap-gene-1118.15-mRNA-1		603.598	636.274	736.887	875.578	940.895	515.016		535.523	650.872	683.237	680.2	694.675	647.146
maker-Astri105C1-augustus-gene-276.18-mRNA-1	1302.66	0.424953	0.103755	4.09574	4.20831e-05	0.00484728		maker-Astri105C1-augustus-gene-276.18-mRNA-1					A0A8B9AQD7	glycine-rich protein A3-like isoform X3	IPR006031	XYPPX repeat		maker-Astri105C1-augustus-gene-276.18-mRNA-1		1615.25	1378.23	1869.55	1430.73	1436.05	1046.7		4120.93	1654.7	2077.57	1095.7	1059.86	1044.55
maker-Astri105C8-augustus-gene-186.25-mRNA-1	2754.34	0.422728	0.128648	3.28594	0.00101642	0.0413704		maker-Astri105C8-augustus-gene-186.25-mRNA-1	AT5G65640.1	beta HLH protein 93	Q9LSL1	Transcription factor bHLH93 (Basic helix-loop-helix protein 93) (AtbHLH93) (bHLH 93) (Transcription factor EN 47) (bHLH transcription factor bHLH093)	A0A3S3NE67	Transcription factor bHLH93	IPR011598	Myc-type, basic helix-loop-helix (bHLH) domain		maker-Astri105C8-augustus-gene-186.25-mRNA-1		1846.51	1552.55	1805.78	3141.83	2914.6	2136.02		539.234	2344.43	3111.9	2362.67	2448.3	1961.26
maker-Astri105C2-augustus-gene-173.11-mRNA-1	778.766	0.413241	0.121234	3.40863	0.000652898	0.030708		maker-Astri105C2-augustus-gene-173.11-mRNA-1	AT2G36310.1	uridine-ribohydrolase 1	Q9SJM7	Uridine nucleosidase 1 (EC 3.2.2.3) (Uridine ribohydrolase 1)	A0A835DEZ5	IU_nuc_hydro domain-containing protein	IPR001910	Inosine/uridine-preferring nucleoside hydrolase domain		maker-Astri105C2-augustus-gene-173.11-mRNA-1		878.61	689.661	1083.06	856.949	848.98	706.757		1278.82	922.878	991.975	615.458	643.421	662.011
maker-Astri105C7-snap-gene-1208.33-mRNA-1	750.955	0.412148	0.122577	3.36235	0.000772808	0.0346169		maker-Astri105C7-snap-gene-1208.33-mRNA-1	AT1G73350.5	ankyrin repeat protein			A0A3S3QVS8	Uncharacterized protein				maker-Astri105C7-snap-gene-1208.33-mRNA-1		888.432	899.936	1033.46	844.84	799.563	781.787		968.394	884.02	913.955	599.887	629.692	623.361
maker-Astri105C3-snap-gene-5.33-mRNA-1	1274.85	0.410882	0.107979	3.8052	0.00014169	0.0111477		maker-Astri105C3-snap-gene-5.33-mRNA-1	AT5G06590.1	hypothetical protein			A0A443NPC8	Spindle and kinetochore-associated protein 3				maker-Astri105C3-snap-gene-5.33-mRNA-1		1069.69	1190.84	1226.8	1411.17	1379.72	810.502		1036.42	1197.04	1162.51	1081.76	1003.11	1061.4
maker-Astri105C3-snap-gene-821.8-mRNA-1	2492.08	0.410496	0.12093	3.39449	0.000687562	0.0321597		maker-Astri105C3-snap-gene-821.8-mRNA-1	AT5G06290.1	2-cysteine peroxiredoxin B	Q9C5R8	2-Cys peroxiredoxin BAS1-like, chloroplastic (2-Cys Prx B) (2-Cys peroxiredoxin B) (EC 1.11.1.24) (Thiol-specific antioxidant protein B) (Thioredoxin-dependent peroxiredoxin BAS1-like)	A0A1U7ZGD4	Thioredoxin-dependent peroxiredoxin (EC 1.11.1.24)	IPR000866;IPR019479	Alkyl hydroperoxide reductase subunit C/ Thiol specific antioxidant;Peroxiredoxin, C-terminal		maker-Astri105C3-snap-gene-821.8-mRNA-1		2912.63	2915.53	3077.11	2691.01	2764.37	2636.21		1971.42	3731.45	3259.03	2077.48	2248.77	1825.49
maker-Astri105C7-augustus-gene-1454.37-mRNA-1	3081.65	0.407368	0.100181	4.06632	4.7762e-05	0.00532044		maker-Astri105C7-augustus-gene-1454.37-mRNA-1	AT3G59480.1	pfkB-like carbohydrate kinase family protein	Q9M1B9	Probable fructokinase-4 (EC 2.7.1.4)	A0A3S4PZH5	Putative fructokinase-4 isoform X2	IPR011611	Carbohydrate kinase PfkB		maker-Astri105C7-augustus-gene-1454.37-mRNA-1		2363.5	3415.62	3633.83	3531.19	3206.16	2337.95		3623.75	3802.69	4465	2546.24	2627.68	2440.92
snap_masked-Astri105C1-processed-gene-149.63-mRNA-1	2915.27	0.402248	0.115962	3.4688	0.000522789	0.0263448		snap_masked-Astri105C1-processed-gene-149.63-mRNA-1					A0A5B6VQX8	S-adenosylmethionine decarboxylase uORF	IPR012511	S-adenosyl-l-methionine decarboxylase leader peptide		snap_masked-Astri105C1-processed-gene-149.63-mRNA-1		1985.8	3353.52	3045.73	3026.33	3335.63	2609.35		4385.6	2729.78	3247.88	2492.97	2185.62	2536.06
maker-Astri105C3-snap-gene-944.19-mRNA-1	4305.81	0.398797	0.116882	3.41198	0.000644937	0.030418		maker-Astri105C3-snap-gene-944.19-mRNA-1	AT3G54560.1	histone H2A 11	Q8H7Y8	Probable histone H2A variant 1	A0A0K9Q023	Histone H2A	IPR007125;IPR032454	Histone H2A/H2B/H3;Histone H2A, C-terminal domain		maker-Astri105C3-snap-gene-944.19-mRNA-1		4911.82	2767.36	4780.66	4710.42	4674.82	5051.05		3997.25	4067.14	5229.6	3945.16	3522.8	3201.04
maker-Astri105C5-augustus-gene-1024.33-mRNA-1	1817.78	0.391868	0.0967842	4.04888	5.14629e-05	0.00565825		maker-Astri105C5-augustus-gene-1024.33-mRNA-1	AT5G13750.1	zinc induced facilitator-like 1	Q94BZ1	Protein ZINC INDUCED FACILITATOR-LIKE 1 (Protein ZIF-LIKE 1)	A0A3S4NDZ8	Protein ZINC INDUCED FACILITATOR-LIKE 1-like protein	IPR011701	Major facilitator superfamily		maker-Astri105C5-augustus-gene-1024.33-mRNA-1		2594.76	3065.88	4144.99	1975.64	1975.68	1380.17		3242.82	3749.8	2218.01	1465.3	1534.88	1514.3
maker-Astri105C8-snap-gene-264.46-mRNA-1	7199.52	0.390192	0.100387	3.88688	0.000101542	0.00895473		maker-Astri105C8-snap-gene-264.46-mRNA-1										maker-Astri105C8-snap-gene-264.46-mRNA-1		6702.08	6810.53	7415.43	7577.48	8064.81	5871.74		2662.77	8294.03	7724.03	6310.29	6060.79	5518.08
maker-Astri105C2-snap-gene-63.23-mRNA-1	887.701	0.388422	0.119439	3.25206	0.00114572	0.044324		maker-Astri105C2-snap-gene-63.23-mRNA-1	AT5G66180.1	S-adenosyl-L-methionine-dependent methyltransferases superfamily protein			A0A1U8BF68	uncharacterized protein LOC104610247 isoform X1	IPR001678	SAM-dependent methyltransferase RsmB/NOP2-type		maker-Astri105C2-snap-gene-63.23-mRNA-1		949.149	781.179	1104.32	963.136	964.615	787.344		922.634	799.828	958.538	768.708	743.184	694.715
maker-Astri105C8-augustus-gene-32.50-mRNA-1	5005.03	0.388132	0.114774	3.3817	0.000720398	0.0330266		maker-Astri105C8-augustus-gene-32.50-mRNA-1	AT1G23820.1	spermidine synthase	O82147	Spermidine synthase (SPDSY) (EC 2.5.1.16) (Putrescine aminopropyltransferase)	A0A7N2L8U6	PABS domain-containing protein	-;IPR035246	-;Spermidine synthase, tetramerisation domain		maker-Astri105C8-augustus-gene-32.50-mRNA-1		5412.74	7604.79	7292.96	5439.76	5425.96	3973.77		2829.74	7612.94	5240.75	4164.79	4564.36	3716.38
maker-Astri105C1-snap-gene-34.27-mRNA-1	4809.87	0.386662	0.087593	4.4143	1.01337e-05	0.00180615		maker-Astri105C1-snap-gene-34.27-mRNA-1	AT1G51940.1	protein kinase family protein / peptidoglycan-binding LysM domain-containing protein	F4IB81	LysM domain receptor-like kinase 3 (LysM-containing receptor-like kinase 3) (EC 2.7.11.-)	A0A835DKN6	Uncharacterized protein	IPR001245;IPR018392	Serine-threonine/tyrosine-protein kinase, catalytic domain;LysM domain		maker-Astri105C1-snap-gene-34.27-mRNA-1		3824.28	6060.95	6877.95	5364.31	5071.15	2734.4		2469.84	5487.62	5726.71	4010.72	3901.71	4052.34
maker-Astri105C1-augustus-gene-513.0-mRNA-1	1824.12	0.384359	0.118971	3.23069	0.00123493	0.0462607		maker-Astri105C1-augustus-gene-513.0-mRNA-1	AT5G51230.1	VEFS-Box of polycomb protein	Q69KN0	Polycomb group protein EMF2B (OsEMF2B) (Polycomb group protein EMBRYONIC FLOWER 2B)	A0A1U8BG02	polycomb group protein EMBRYONIC FLOWER 2 isoform X3	IPR019135	Polycomb protein, VEFS-Box		maker-Astri105C1-augustus-gene-513.0-mRNA-1		1920.62	2237.86	2506.23	2012.9	1941.09	1467.24		1699.33	2126.4	2093.18	1402.19	1666.67	1472.68
maker-Astri105C7-snap-gene-35.40-mRNA-1	1508.45	0.383185	0.100959	3.79545	0.000147378	0.0113946		maker-Astri105C7-snap-gene-35.40-mRNA-1	AT1G14560.1	Mitochondrial substrate carrier family protein	F4HW79	Mitochondrial carrier protein CoAc1 (AtCoAc1) (Mitochondrial coenzyme A transporter CoAc1)	A0A443NHT1	Mitochondrial substrate carrier family protein P-like protein	IPR018108	Mitochondrial substrate/solute carrier		maker-Astri105C7-snap-gene-35.40-mRNA-1		1270.59	1435.98	1570.95	1643.11	1625.81	908.688		2498.28	1411.84	1360.9	1277.63	1266.71	1212.04
maker-Astri105C2-snap-gene-68.45-mRNA-1	2983.01	0.382786	0.119577	3.20116	0.00136874	0.0492008		maker-Astri105C2-snap-gene-68.45-mRNA-1	AT2G34710.1	Homeobox-leucine zipper family protein / lipid-binding START domain-containing protein	Q6AST1	Homeobox-leucine zipper protein HOX32 (HD-ZIP protein HOX32) (Homeodomain transcription factor HOX32) (OsHox32)	A0A1U7Z8Y8	homeobox-leucine zipper protein HOX32-like	IPR002913;IPR013978;IPR001356	START domain;MEKHLA;Homeobox domain		maker-Astri105C2-snap-gene-68.45-mRNA-1		3214.43	3289.23	3974.94	3210.76	3251.62	2087.85		3841.42	4159.97	2709.54	2457.73	2234.13	2737.24
maker-Astri105C7-snap-gene-1292.11-mRNA-1	4562.59	0.380581	0.107174	3.55105	0.000383692	0.02153		maker-Astri105C7-snap-gene-1292.11-mRNA-1	AT1G78300.1	general regulatory factor 2	P93211	14-3-3 protein 6	A0A3S4P0E0	14-3-3 protein	IPR023410	14-3-3 domain		maker-Astri105C7-snap-gene-1292.11-mRNA-1		3305.5	4346.06	5040.79	4927.45	4950.57	4000.64		3770.92	4754.71	5608.56	4047.6	3891.65	3432.94
maker-Astri105C7-snap-gene-978.0-mRNA-1	2506.84	0.378732	0.116079	3.2627	0.00110354	0.0434516		maker-Astri105C7-snap-gene-978.0-mRNA-1	AT1G29950.2	basic helix-loop-helix (bHLH) DNA-binding superfamily protein	Q9ASX9	Transcription factor bHLH144 (Basic helix-loop-helix protein 144) (AtbHLH144) (bHLH 144) (Transcription factor EN 130) (bHLH transcription factor bHLH144)	A0A443PZI0	Transcription factor bHLH144-like protein				maker-Astri105C7-snap-gene-978.0-mRNA-1		1735.79	2622.45	2023.4	2892.2	2531.13	2260.14		1636.25	2141.51	2219.13	2215.16	2091.35	1945.4
maker-Astri105C7-augustus-gene-1023.34-mRNA-1	2051.15	0.372149	0.113554	3.27728	0.00104811	0.0419998		maker-Astri105C7-augustus-gene-1023.34-mRNA-1	AT3G14860.2	NHL domain-containing protein	Q8VZ10	Protein SUPPRESSOR OF QUENCHING 1, chloroplastic (EC 3.1.3.-)	A0A443PEJ7	NHL repeat	IPR001258	NHL repeat		maker-Astri105C7-augustus-gene-1023.34-mRNA-1		1997.41	2425.25	2436.38	2296.06	2130.85	1460.76		1814.35	2451.29	2376.28	1802.12	1758.2	1565.84
maker-Astri105C3-snap-gene-716.5-mRNA-1	4411.47	0.365401	0.108266	3.37503	0.000738084	0.0334151		maker-Astri105C3-snap-gene-716.5-mRNA-1	AT5G52040.2	RNA-binding (RRM/RBD/RNP motifs) family protein	P92966	Serine/arginine-rich splicing factor RS41 (At-RSp41) (AtRS41)	A0A3S3QM86	Splicing factor-like protein	IPR000504	RNA recognition motif domain		maker-Astri105C3-snap-gene-716.5-mRNA-1		2835.84	4180.45	4263.42	4839.9	4657.03	3158.64		4190.19	4403.91	4774.86	3959.91	3740.63	3348.71
maker-Astri105C6-augustus-gene-331.2-mRNA-1	1972.07	0.361877	0.102108	3.54405	0.000394026	0.021613		maker-Astri105C6-augustus-gene-331.2-mRNA-1	AT3G43720.1	Bifunctional inhibitor/lipid-transfer protein/seed storage 2S albumin superfamily protein	Q9LZH5	Non-specific lipid transfer protein GPI-anchored 2 (AtLTPG-2) (Protein LTP-GPI-ANCHORED 2) (Xylogen-like protein 10) (AtXYLP10) (AtXYP5)	A0A1U7ZDD0	non-specific lipid transfer protein GPI-anchored 2-like isoform X2	IPR016140	Bifunctional inhibitor/plant lipid transfer protein/seed storage helical domain		maker-Astri105C6-augustus-gene-331.2-mRNA-1		2274.21	2740.12	3169.22	2118.15	2121.95	1779.4		1647.38	3254.36	2988.19	1708.69	1685.89	1549.98
snap_masked-Astri105C5-processed-gene-37.14-mRNA-1	2683.5	0.346422	0.105955	3.26951	0.00107732	0.0426628		snap_masked-Astri105C5-processed-gene-37.14-mRNA-1	AT5G17190.1	B-cell receptor-associated-like protein			W1NG20	Endoplasmic reticulum transmembrane protein				snap_masked-Astri105C5-processed-gene-37.14-mRNA-1		2412.61	2001.43	2202.56	2948.09	2788.09	2260.14		2692.46	2525.77	3004.9	2366.77	2311.01	2084.15
maker-Astri105C7-augustus-gene-1323.34-mRNA-1	4358.19	0.344513	0.0907995	3.79422	0.000148111	0.0113992		maker-Astri105C7-augustus-gene-1323.34-mRNA-1	AT5G64570.1	beta-D-xylosidase 4	A5JTQ2	Beta-xylosidase/alpha-L-arabinofuranosidase 1 (Xylan 1,4-beta-xylosidase/Alpha-L-arabinofuranosidase 1) (MsXyl1) [Includes: Beta-xylosidase (EC 3.2.1.37) (1,4-beta-D-xylan xylohydrolase) (Xylan 1,4-beta-xylosidase); Alpha-L-arabinofuranosidase (Arabinosidase) (EC 3.2.1.55)] (Fragment)	A0A835DSV9	Fn3_like domain-containing protein	IPR002772;IPR001764;IPR026891	Glycoside hydrolase family 3 C-terminal domain;Glycoside hydrolase, family 3, N-terminal;Fibronectin type III-like domain		maker-Astri105C7-augustus-gene-1323.34-mRNA-1		1913.48	2741.21	4200.66	4844.55	4463.32	2575.08		481.105	4728.81	4777.08	3622.27	3706.77	3659.89
maker-Astri105C5-snap-gene-827.82-mRNA-1	1947.96	0.318832	0.0970787	3.28426	0.00102251	0.0415184		maker-Astri105C5-snap-gene-827.82-mRNA-1	AT3G17070.1	Peroxidase family protein	Q9LSP0	Peroxidase 29 (Atperox P29) (EC 1.11.1.7) (ATP40)	A0A498HRU3	Peroxidase (EC 1.11.1.7)	IPR002016	Haem peroxidase		maker-Astri105C5-snap-gene-827.82-mRNA-1		2358.14	2885.03	2772.44	2084.62	2035.97	1048.56		1294.9	1871.66	2008.47	1655.43	1699.62	1596.56
maker-Astri105C3-snap-gene-923.0-mRNA-1	3771.19	0.290169	0.0897455	3.23324	0.00122393	0.046155		maker-Astri105C3-snap-gene-923.0-mRNA-1	AT1G60800.1	NSP-interacting kinase 3	Q93ZS4	Protein NSP-INTERACTING KINASE 3 (EC 2.7.11.1) (LRR receptor-like serine/threonine-protein kinase NIK3)	A0A1U7ZI43	protein NSP-INTERACTING KINASE 3	IPR000719;IPR013210	Protein kinase domain;Leucine-rich repeat-containing N-terminal, plant-type		maker-Astri105C3-snap-gene-923.0-mRNA-1		2331.35	2911.17	3367.61	4045.36	3844.62	2633.44		2649.17	3357.98	3066.21	3154.32	3215.28	3303.12
